# Supplementary material for: Pesticides and neurodevelopment of children in low and middle-income countries: A systematic review
Source: PLoS One. 2025 Jun 11;20(6):e0324375. doi: 10.1371/journal.pone.0324375 (PMC12157097; doi:10.1371/journal.pone.0324375)
Supplement: S2 File — (XLSX) [file pone.0324375.s003.xlsx]

## Sheet: Pesticides
Type	Authors	Year of publication	Title	Journal title	Volume	Issue	Page numbers	DOI
Journal Article	A. A. A. ElShazly; M. H. H. Abbas; I. M. Farid; M. Rizk; A. A. Abdelhafez; H. H. Abbas; S. M. Soliman; M. F. Abdel Sabour; I. Mohamed	2019	Depthprofile distribution of Cs and its toxicity for canola plants grown on arid rainfed soils as affected by increasing K-inputs	Ecotoxicol Environ Saf	183		109529	10.1016/j.ecoenv.2019.109529
Book	A. A. Abd Ghani; N. A. Ahmad; N. Kamarulzaman; M. Y. Abbas; A. F. I. Bajunid	2010	VANDALISM IN LOW COST FLATS IN KUALA LUMPUR				541-548
Journal Article	A. A. Abdel-Khalek; H. S. Zayed; S. M. Elsayad; K. H. Zaghloul	2020	Assessment of metal pollution impacts on Tilapia zillii and Mugil cephalus inhabiting Qaroun and Wadi El-Rayan lakes, Egypt, using integrated biomarkers	Environ Sci Pollut Res Int	27	21	26773-26785	10.1007/s11356-020-09095-3
Journal Article	A. A. Abulfathi; P. R. Donald; K. Adams; E. M. Svensson; A. H. Diacon; H. Reuter	2020	The pharmacokinetics of para-aminosalicylic acid and its relationship to efficacy and intolerance	Br J Clin Pharmacol	86	11	2123-2132	10.1111/bcp.14395
Journal Article	A. A. Abuosi; S. K. Ackon; E. A. Anaba	2022	Health-seeking behaviours of young women with sexually transmitted infections: Analysis of the 2014 Ghana Demographic and Health Survey	PLoS ONE	17	11 November		10.1371/journal.pone.0277205
Journal Article	A. A. Abushhaiwia; Y. Elfawires; A. Ateeq; S. Elazragh	2022	A two-year-old libyan boy with recurrent abdominal pain and fever: Familial mediterranean fever	Pediatric Rheumatology	20			10.1186/s12969-022-00729-z
Journal Article	A. A. Acquah; C. D’souza; B. J. Martin; J. Arko-Mensah; D. Dwomoh; A. A. A. Nti; L. Kwarteng; S. A. Takyi; N. Basu; I. A. Quakyi; T. G. Robins; J. N. Fobil	2021	Musculoskeletal disorder symptoms among workers at an informal electronic-waste recycling site in agbogbloshie, ghana	International Journal of Environmental Research and Public Health	18	4	1-20	10.3390/ijerph18042055
Journal Article	A. A. Acquah; C. D'Souza; B. J. Martin; J. Arko-Mensah; P. K. Botwe; P. Tettey; D. Dwomoh; A. A. Nti; L. Kwarteng; S. Takyi; I. A. Quakyi; T. G. Robins; J. N. Fobil	2021	A preliminary assessment of physical work exposures among electronic waste workers at Agbogbloshie, Accra Ghana	International Journal of Industrial Ergonomics	82			10.1016/j.ergon.2021.103096
Journal Article	A. A. Addo; G. S. Marquis; A. A. Lartey; R. Perez-Escamilla; R. E. Mazur; K. B. Harding	2011	Food insecurity and perceived stress but not HIV infection are independently associated with lower energy intakes among lactating Ghanaian women	Matern Child Nutr	7	1	80-91	10.1111/j.1740-8709.2009.00229.x
Journal Article	A. A. Adesipo; S. Akinbiola; O. O. Awotoye; A. T. Salami; D. Freese	2020	Impact of mining on the floristic association of gold mined sites in Southwest Nigeria	BMC Ecol	20	1	9	10.1186/s12898-020-00276-9
Journal Article	A. A. Adetunji; M. A. Kuti; R. A. Audu; S. A. Muyibi; M. Imhansoloeva; O. A. Mosuro; E. A. Solanke; O. M. Akpa; A. E. Irabor; M. Ladipo; B. Berzins; K. Robertson; A. Ogunniyi; I. F. Adewole; B. O. Taiwo	2018	Discordant rapid HIV tests: lessons from a low-resource community	HIV Med	19	1	72-76	10.1111/hiv.12541
Journal Article	A. A. Adeyi; B. Babalola; S. O. Akpotu	2021	Occurrence, distribution, and risk of organochlorine pesticides in food and greenness assessment of method	Environ Sci Pollut Res Int				10.1007/s11356-021-13047-w
Journal Article	A. A. Adish; S. A. Esrey; T. W. Gyorkos; J. Jean-Baptiste; A. Rojhani	1999	Effect of consumption of food cooked in iron pots on iron status and growth of young children: a randomised trial	Lancet (london, england)	353	9154	712‐716	10.1016/S0140-6736(98)04450-X
Journal Article	A. A. Adjei; P. Winch; A. Laar; D. J. Sullivan, Jr.; K. S. Sakyi; J. K. Stephens; G. O. Adjei; I. A. Boateng; V. N. Aubyn; C. Kubio; J. Tuakli; L. Vanotoo; B. B. Bortei; M. Amo-Addae; F. Sorvor; N. Coleman; S. Dalglish; R. Owusu; T. Gebreyesus; E. Essuman; R. Greene; E. Ankomah; K. Houston; C. Bart-Plange; S. Salamat; E. A. Addison; I. A. Quakyi	2016	Insights into the Affordable Medicines Facility-malaria in Ghana: the role of caregivers and licensed chemical sellers in four regions	Malar J	15	1	263	10.1186/s12936-016-1307-5
Journal Article	A. A. Ahmmed; D. S. J. Ting; F. C. Figueiredo	2021	Epidemiology, economic and humanistic burdens of Ocular Surface Chemical Injury: A narrative review	Ocular Surface	20		199-211	10.1016/j.jtos.2021.02.006
Journal Article	A. A. Akadri; O. I. Odelola	2018	Labour pain perception: experiences of Nigerian mothers	Pan Afr Med J	30		288	10.11604/pamj.2018.30.288.16672
Journal Article	A. A. Akinlalu; K. A. Mogaji; T. S. Adebodun	2021	Assessment of aquifer vulnerability using a developed GODL" method (modified GOD model) in a schist belt environ, Southwestern Nigeria"	Environ Monit Assess	193	4	199	10.1007/s10661-021-08960-z
Journal Article	A. A. Alkandari	2019	The development of Kuwaiti Islamists' political ideology: the administration of the Kuwaiti Supreme Committee and the Free Kuwait campaign during the Second Gulf Crisis 1990-91	Middle Eastern Studies	55	5	786-797	10.1080/00263206.2019.1577733
Journal Article	A. A. Appleton; B. Lin; E. M. Kennedy; E. A. Holdsworth	2022	Maternal depression and adverse neighbourhood conditions during pregnancy are associated with gestational epigenetic age deceleration	Epigenetics	17	13	1905-1919	10.1080/15592294.2022.2090657
Journal Article	A. A. Appleton; D. A. Armstrong; C. Lesseur; J. Lee; J. F. Padbury; B. M. Lester; C. J. Marsit	2013	Patterning in Placental 11-B Hydroxysteroid Dehydrogenase Methylation According to Prenatal Socioeconomic Adversity	PLoS ONE	8	9		10.1371/journal.pone.0074691
Journal Article	A. A. Argyriou; F. Kalofonou; P. Litsardopoulos; G. G. Anastopoulou; D. Psimaras; J. Bruna; H. P. Kalofonos	2020	Real world, open label experience with lacosamide against acute painful oxaliplatin-induced peripheral neurotoxicity	J Peripher Nerv Syst	25	2	178-183	10.1111/jns.12374
Journal Article	A. A. Awotiwon; S. Johnson; G. W. Rutherford; G. Meintjes; I. Eshun‐Wilson	2018	Primary antifungal prophylaxis for cryptococcal disease in HIV‐positive people	Cochrane Database of Systematic Reviews		8		10.1002/14651858.CD004773.pub3
Book	A. A. Babugura; N. Ansell; N. Klocker	2016	Children, Young People, and Climate Change: A Gender Perspective		8		303-328	10.1007/978-981-4585-54-5_9
Journal Article	A. A. Balalian; X. Liu; J. B. Herbstman; S. Daniel; R. Whyatt; V. Rauh; A. M. Calafat; R. Wapner; P. Factor-Litvak	2021	Prenatal exposure to organophosphate and pyrethroid insecticides and the herbicide 2,4-dichlorophenoxyacetic acid and size at birth in urban pregnant women	Environ Res	201		111539	10.1016/j.envres.2021.111539
Journal Article	A. A. Bamigboye; G. J. Hofmeyr	2009	Local anaesthetic wound infiltration and abdominal nerves block during caesarean section for postoperative pain relief	Cochrane Database of Systematic Reviews		3		10.1002/14651858.CD006954.pub2
Journal Article	A. A. Bawah; J. K. Awoonor-Williams; P. O. Asuming; E. F. Jackson; C. B. Boyer; E. W. Kanmiki; S. F. Achana; J. Akazili; J. F. Phillips	2019	The child survival impact of the Ghana Essential Health Interventions Program: A health systems strengthening plausibility trial in Northern Ghana	PLoS One	14	6	e0218025	10.1371/journal.pone.0218025
Journal Article	A. A. Bawah; P. Akweongo; R. Simmons; J. F. Phillips	1999	Women's fears and men's anxieties: the impact of family planning on gender relations in northern Ghana	Stud Fam Plann	30	1	54-66
Journal Article	A. A. Becaro; L. P. de Oliveira; V. L. S. de Castro; M. C. Siqueira; H. M. Brandão; D. S. Correa; M. D. Ferreira	2021	Effects of silver nanoparticles prenatal exposure on rat offspring development	Environmental Toxicology and Pharmacology	81			10.1016/j.etap.2020.103546
Journal Article	A. A. Bentes; C. C. Cesar; C. C. Xavier; W. T. Caiaffa; F. A. Proietti	2017	Self-rated health and perceived violence in the neighborhood is heterogeneous between young women and men	BMC Public Health	17			10.1186/s12889-017-4969-1
Journal Article	A. A. Berberian; B. T. Trevisan; T. S. Moriyama; J. M. Montiel; J. A. Oliveira; A. G. Seabra	2009	Working memory assessment in schizophrenia and its correlation with executive functions ability	Braz J Psychiatry	31	3	219-26
Journal Article	A. A. Boischio; D. Henshel	2000	Fish consumption, fish lore, and mercury pollution--risk communication for the Madeira River people	Environ Res	84	2	108-26	10.1006/enrs.2000.4035
Journal Article	A. A. Boischio; D. S. Henshel	1996	Risk assessment of mercury exposure through fish consumption by the riverside people in the Madeira Basin, Amazon, 1991	Neurotoxicology	17	1	169-75
Journal Article	A. A. Cerda; L. Y. Garc√≠a	2021	Willingness to Pay for a COVID-19 Vaccine	Appl Health Econ Health Policy	19	3	343-351	10.1007/s40258-021-00644-6
Journal Article	A. A. Choudhury; V. D. Rajeswari	2021	Gestational diabetes mellitus-A metabolic and reproductive disorder	Biomedicine & Pharmacotherapy	143			10.1016/j.biopha.2021.112183
Journal Article	A. A. Cruz; R. Stelmach; E. V. Ponte	2017	Asthma prevalence and severity in low-resource communities	Current opinion in allergy and clinical immunology	(no pagination)			10.1097/ACI.0000000000000360
Journal Article	A. A. Davies-Adetugbo	1996	Promotion of breast feeding in the community: impact of health education programme in rural communities in Nigeria	J Diarrhoeal Dis Res	14	1	5-11
Journal Article	A. A. De Souza; S. A. Mingoti; R. Paes-Sousa; L. Heller	2021	Combined effects of conditional cash transfer program and environmental health interventions on diarrhea and malnutrition morbidity in children less than five years of age in Brazil, 2006-2016	PLoS ONE	16	3 March		10.1371/journal.pone.0248676
Journal Article	A. A. El Megid; M. E. Abd Al Fatah; A. El Asely; Y. El Senosi; M. M. A. Moustafa; M. A. O. Dawood	2020	Impact of pyrethroids and organochlorine pesticides residue on IGF-1 and CYP1A genes expression and muscle protein patterns of cultured Mugil capito	Ecotoxicol Environ Saf	188		109876	10.1016/j.ecoenv.2019.109876
Journal Article	A. A. Elkhawaga; H. F. Hetta; N. S. Osman; A. Hosni; M. A. El-Mokhtar	2020	Emergence of Cronobacter sakazakii in Cases of Neonatal Sepsis in Upper Egypt: First Report in North Africa	Front Microbiol	11		215	10.3389/fmicb.2020.00215
Journal Article	A. A. Eriksen; J. S. Johnsen; A. H. Tennoe; A. Tirsit; T. Laeke; E. B. Amare; K. Wester	2016	Implementing Routine Head Circumference Measurements in Addis Ababa, Ethiopia: Means and Challenges	World Neurosurg	91		592-596.e2	10.1016/j.wneu.2016.04.132
Journal Article	A. A. Ewunetie; M. Alemayehu; B. Endalew; H. Abiye; G. Gedif; M. M. Simieneh	2022	Sexual and Reproductive Health Problems and Needs of Street Youths in East Gojjam Zone Administrative Towns, Ethiopia: Exploratory Qualitative Study	Adolescent Health, Medicine and Therapeutics	13		55-66	10.2147/AHMT.S358140
Journal Article	A. A. Fanaroff; J. M. Fanaroff	2020	Advances in Neonatal Infections	Am J Perinatol	37	S 02	S5-s9	10.1055/s-0040-1715584
Journal Article	A. A. Farag; E. A. Said; H. M. Fakher	2021	Pattern of acute pediatric poisoning at banha poisoning control center, egypt: One-year prospective study	Asia Pacific Journal of Medical Toxicology	10	1	44-51	10.22038/apjmt.2020.16386
Journal Article	A. A. Feizi; M. A. Arabi	2007	Acute childhood leukemias and exposure to magnetic fields generated by high voltage overhead power lines - a risk factor in Iran	Asian Pac J Cancer Prev	8	1	69-72
Journal Article	A. A. Figaji	2017	Anatomical and Physiological Differences between Children and Adults Relevant to Traumatic Brain Injury and the Implications for Clinical Assessment and Care	Frontiers in Neurology	8			10.3389/fneur.2017.00685
Journal Article	A. A. Florindo; I. P. Teixeira; L. V. Barrozo; F. M. Sarti; R. M. Fisberg; D. R. Andrade; L. M. T. Garcia	2021	Study protocol: health survey of Sao Paulo: ISA-Physical Activity and Environment	BMC Public Health	21	1	283	10.1186/s12889-021-10262-5
Journal Article	A. A. Gorin; J. Wiley; C. M. Ohannessian; D. Hernandez; A. Grant; M. M. Cloutier	2014	Steps to Growing Up Healthy: a pediatric primary care based obesity prevention program for young children	BMC Public Health	14			10.1186/1471-2458-14-72
Journal Article	A. A. Gurz; F. A. A. Igde; M. F. Dikici	2015	Fetal and Maternal Effects of Vitamin D	Konuralp Tip Dergisi	7	1	69-75
Journal Article	A. A. Hernandez; S. E. Grineski	2010	Exploring the Efficacy of an Environmental Health Intervention in Ciudad Juarez, Mexico	Family & Community Health	33	4	343-353	10.1097/FCH.0b013e3181f3b253
Journal Article	A. A. Honeycutt; O. A. Khavjou; D. J. Jones; J. Cuellar; R. L. Forehand	2015	Helping the Noncompliant Child: An Assessment of Program Costs and Cost-Effectiveness	J Child Fam Stud	24	2	499-504	10.1007/s10826-013-9862-7
Journal Article	A. A. Jimoh; J. Lin	2019	Biosurfactant: A new frontier for greener technology and environmental sustainability	Ecotoxicol Environ Saf	184		109607	10.1016/j.ecoenv.2019.109607
Journal Article	A. A. Kayode; A. O. Adeyemi	2016	Revitalization of Technical and Vocational Education for Youth Employment and Poverty Alleviation	International Journal of Educational Sciences	13	3	262-270
Journal Article	A. A. Kirichuk; A. A. Skalny; A. I. Rusakov; A. A. Tinkov; A. V. Skalny	2020	Arsenic, cadmium, mercury, and lead levels in hair and urine in first-year RUDN University students of different geographic origins	Environ Sci Pollut Res Int	27	27	34348-34356	10.1007/s11356-020-09683-3
Journal Article	A. A. Lima; G. M. Anstead; Q. Zhang; I. L. Figueiredo; A. M. Soares; R. M. Mota; N. L. Lima; R. L. Guerrant; R. B. Oria	2014	Effects of glutamine alone or in combination with zinc and vitamin A on growth, intestinal barrier function, stress and satiety-related hormones in Brazilian shantytown children	Clinics (Sao Paulo)	69	4	225-33	10.6061/clinics/2014(04)02
Journal Article	A. A. Lima; M. P. Kvalsund; P. P. Souza; I. L. Figueiredo; A. M. Soares; R. M. Mota; N. L. Lima; R. C. Pinkerton; P. P. Patrick; R. L. Guerrant; R. B. Oria	2013	Zinc, vitamin A, and glutamine supplementation in Brazilian shantytown children at risk for diarrhea results in sex-specific improvements in verbal learning	Clinics (Sao Paulo)	68	3	351-8	10.6061/clinics/2013(03)oa11
Journal Article	A. A. Lopes; A. P. Bandeira; P. C. Flores; M. V. T. Santana	2010	Pulmonary Hypertension in Latin America Pulmonary Vascular Disease: The Global Perspective	CHEST	137	6	78S-84S	10.1378/chest.09-2960
Journal Article	A. A. Lopez; T. Eissenberg; M. Jaafar; R. Afifi	2017	Now is the time to advocate for interventions designed specifically to prevent and control waterpipe tobacco smoking	Addictive Behaviors	66		41-47	10.1016/j.addbeh.2016.11.008
Journal Article	A. A. M. Ezzat; M. A. R. Soliman; M. Baraka; M. E. Shimy; A. Ezz; E. E. Refaee	2021	Distant large acute epidural hematoma after closed cerebrospinal fluid tapping through the anterior fontanelle: A case report and its pathogenesis	Surg Neurol Int	12		59	10.25259/sni_921_2020
Journal Article	A. A. Malekirad; M. Faghih; M. Mirabdollahi; M. Kiani; A. Fathi; M. Abdollahi	2013	Neurocognitive, mental health, and glucose disorders in farmers exposed to organophosphorus pesticides	Arh Hig Rada Toksikol	64	1	1-8
Journal Article	A. A. Mantey; R. A. Annan; H. E. Lutterodt; P. Twumasi	2021	Iron status predicts cognitive test performance of primary school children from Kumasi, Ghana	PLoS One	16	5	e0251335	10.1371/journal.pone.0251335
Journal Article	A. A. Marfin; J. Moore; C. Collins; R. Biellik; U. Kattel; M. J. Toole; P. S. Moore	1994	INFECTIOUS-DISEASE SURVEILLANCE DURING EMERGENCY RELIEF TO BHUTANESE REFUGEES IN NEPAL	Jama-Journal of the American Medical Association	272	5	377-381	10.1001/jama.272.5.377
Journal Article	A. A. Mart√≠nez-Pe√±a; G. A. Perono; S. A. Gritis; R. Sharma; S. Selvakumar; O. S. Walker; H. Gurm; A. C. Holloway; S. Raha	2021	The Impact of Early Life Exposure to Cannabis: The Role of the Endocannabinoid System	Int J Mol Sci	22	16		10.3390/ijms22168576
Journal Article	A. A. Minta; K. Z. Landman; D. A. Mwandama; M. P. Shah; J. L. V. Eng; J. F. Sutcliffe; J. Chisaka; K. A. Lindblade; D. P. Mathanga; L. C. Steinhardt	2017	The effect of holes in long-lasting insecticidal nets on malaria in Malawi: results from a case-control study	Malar J	16	1	394	10.1186/s12936-017-2033-3
Journal Article	A. A. Mitku; T. Zewotir; D. North; P. Jeena; K. Asharam; S. Muttoo; H. Tularam; R. N. Naidoo	2023	Impact of ambient air pollution exposure during pregnancy on adverse birth outcomes: generalized structural equation modeling approach	BMC Public Health	23	1	45	10.1186/s12889-022-14971-3
Journal Article	A. A. Mitku; T. Zewotir; D. North; P. Jeena; R. N. Naidoo	2021	Effects of prenatal exposure factors on birth outcomes through mediation of favorable fetal growth conditions using structural equation modeling	PLoS One	16	4	e0249664	10.1371/journal.pone.0249664
Journal Article	A. A. Mitku; T. Zewotir; D. North; R. N. Naidoo	2020	Exploratory Data Analysis of Adverse Birth Outcomes and Exposure to Oxides of Nitrogen Using Interactive Parallel Coordinates Plot Technique	Sci Rep	10	1	7363	10.1038/s41598-020-64471-w
Journal Article	A. A. Mohamed; A. S. Abo-Donia	2011	Contributing Factors of Iron Deficiency Anemia among Children under Two Years Attending Family Health Centers in Alexandria	Life Science Journal-Acta Zhengzhou University Overseas Edition	8	4	996-1007
Journal Article	A. A. Motawie; A. M. Abd Al-Aziz; H. M. Hamed; A. A. Fatouh; M. A. Awad; A. A. El-Ghany	2017	Assessment of serum level of corticotropin-releasing factor in primary nocturnal enuresis	J Pediatr Urol	13	1	46.e1-46.e5	10.1016/j.jpurol.2016.08.030
Journal Article	A. A. Myneni; J. D. Boccardo; J. Gray; I. Simmonds; M. Novack; K. Noyes; A. B. Hoffman	2022	Challenges in Diagnosis and Management of Gonadal Torsion in New York State	Surgical Endoscopy	36	1 SUPPL	S86	10.1007/s00464-022-09220-y
Journal Article	A. A. Ochieng; M. A. Dalvie; F. Little; H. Kromhout	2013	Relationship between environmental exposure to pesticides and anthropometric outcomes of boys in the rural Western Cape, South Africa	S Afr Med J	103	12	942-7	10.7196/samj.6942
Journal Article	A. A. Oyagbemi; O. E. Adebiyi; K. O. Adigun; B. S. Ogunpolu; O. O. Falayi; F. O. Hassan; O. R. Folarin; A. K. Adebayo; O. A. Adejumobi; E. R. Asenuga; O. E. Ola-Davies; T. O. Omobowale; J. O. Olopade; A. B. Saba; A. A. Adedapo; S. M. Nkadimeng; L. J. McGaw; O. O. Oguntibeju; M. A. Yakubu	2020	Clofibrate, a PPAR-α agonist, abrogates sodium fluoride-induced neuroinflammation, oxidative stress, and motor incoordination via modulation of GFAP/Iba-1/anti-calbindin signaling pathways	Environ Toxicol	35	2	242-253	10.1002/tox.22861
Journal Article	A. A. Oyeniran; F. A. Bello; B. Oluborode; I. Awowole; O. M. Loto; T. A. Irinyenikan; A. O. Fabamwo; L. Olutayo; B. Ganatra; P. Guest; B. Fawole	2019	Narratives of women presenting with abortion complications in Southwestern Nigeria: A qualitative study	Plos One	14	5		10.1371/journal.pone.0217616
Journal Article	A. A. Quesada; R. M. Tristao; R. Pratesi; O. T. Wolf	2014	Hyper-responsiveness to acute stress, emotional problems and poorer memory in former preterm children	Stress	17	5	389-99	10.3109/10253890.2014.949667
Journal Article	A. A. Roba; A. Tola; D. Dugassa; M. Tefera; T. Gure; T. Worku; A. T. Ayele; T. T. Dasa; H. M. Workie; M. M. Asfaw; A. Asfaw; F. Mesfin; L. D. Regassa; Y. Dessie; F. Abera; M. Yeshitila; M. Girma; M. Gezahagn; F. Tezera; N. Assefa; K. T. Roba	2022	Antenatal care utilization and nutrition counseling are strongly associated with infant and young child feeding knowledge among rural/semi-urban women in Harari region, Eastern Ethiopia	Frontiers in Pediatrics	10			10.3389/fped.2022.1013051
Journal Article	A. A. Runkel; A. Stajnko; J. Snoj Tratnik; D. Mazej; M. Horvat; P. Přibylová; T. Kosjek	2023	Exposure of children and adolescents from Northeastern Slovenia to per- and polyfluoroalkyl substances	Chemosphere	321			10.1016/j.chemosphere.2023.138096
Journal Article	A. A. Runkel; D. Mazej; J. Snoj Tratnik; Ž Tkalec; T. Kosjek; M. Horvat	2022	Exposure of men and lactating women to environmental phenols, phthalates, and DINCH	Chemosphere	286			10.1016/j.chemosphere.2021.131858
Journal Article	A. A. Runkel; J. Snoj-Tratnik; D. Mazej; M. Horvat	2020	Urinary phthalate concentrations in the slovenian population: An attempt to exposure assessment of family units	Environ Res	186		109548	10.1016/j.envres.2020.109548
Journal Article	A. A. Shabunova; O. N. Kalachikova; G. V. Leonidova; E. O. Smoleva	2016	Exclusion as a Criterion for Selecting Socially Vulnerable Population Groups	Economic and Social Changes-Facts Trends Forecast	44	2	22-47
Journal Article	A. A. Shimanovich; A. D. Buskirk; S. J. Heine; W. C. Blackwelder; R. Wahid; K. L. Kotloff; M. F. Pasetti	2017	Functional and Antigen-Specific Serum Antibody Levels as Correlates of Protection against Shigellosis in a Controlled Human Challenge Study	Clinical and Vaccine Immunology	24	2	1-13	10.1128/cvi.00412-16
Journal Article	A. A. Siddqui; T. M. Alharbi; F. F. Rashidi	2018	DEEP CARIOUS LESIONS: RESPONDENT PERCEPTION, KNOWLEDGE AND ATTITUDE OF ITS MANAGEMENT	Indo American Journal of Pharmaceutical Sciences	5	12	16978-16985	10.5281/zenodo.2527028
Journal Article	A. A. Toweir; R. C. Chaudhary	2000	Review of leprosy cases in Benghazi, Libyan Arab Jamahiriya, 1994-98	East Mediterr Health J	6	5-6	1098-102
Journal Article	A. A. Troost; M. van Ham; D. J. Manley	2023	Neighbourhood effects on educational attainment. What matters more: Exposure to poverty or exposure to affluence?	PLOS ONE	18	3		10.1371/journal.pone.0281928
Journal Article	A. A. Tyopine; G. U. Sikakwe; S. E. Obalum; C. O. B. Okoye	2020	Relative distribution of rare-earth metals alongside alkaline earth and alkali metals in rhizosphere of agricultural soils in humid tropical environment	Environ Monit Assess	192	8	504	10.1007/s10661-020-08437-5
Journal Article	A. A. van Niekerk	2012	Biomedical enhancement: makeability or disenchantment?	Tydskrif Vir Geesteswetenskappe	52	4	581-595
Journal Article	A. A. Yirga; H. G. Mwambi; D. G. Ayele; S. F. Melesse	2019	Factors affecting child malnutrition in Ethiopia	African Health Sciences	19	2	1897-1909	10.4314/ahs.v19i2.13
Journal Article	A. Abdollahi; P. Carlbring; M. Khanbani; S. A. Ghahfarokhi	2016	Emotional intelligence moderates perceived stress and suicidal ideation among depressed adolescent inpatients	Personality and Individual Differences	102		223-228	10.1016/j.paid.2016.07.015
Journal Article	A. Abdullahi; J. Copping; A. Kessel; M. Luck; C. Bonell	2009	Cervical screening: Perceptions and barriers to uptake among Somali women in Camden	Public Health	123	10	680-5	10.1016/j.puhe.2009.09.011
Journal Article	A. Abdul-Mumin; S. Ervin; E. E. Halvorson	2019	Clinical characteristics associated with increased resource utilization of hospitalized children under 5 years with acute gastroenteritis at a tertiary hospital in the northern region of Ghana: a retrospective study	Pan African Medical Journal	33			10.11604/pamj.2019.33.186.13133
Journal Article	A. Abiola; O. Balogun; O. Odukoya; F. Olatona; T. Odugbemi; R. Moronkola; A. Solanke; O. Akintunde; O. Fatoba	2016	Age of initiation, Determinants and Prevalence of Cigarette Smoking among Teenagers in Mushin Local Government Area of Lagos State, Nigeria	Asian Pac J Cancer Prev	17	3	1209-14	10.7314/apjcp.2016.17.3.1209
Journal Article	A. Abubakar; J. Uriyo; S. E. Msuya; M. Swai; B. Stray-Pedersen	2012	Prevalence and risk factors for poor nutritional status among children in the Kilimanjaro region of Tanzania	Int J Environ Res Public Health	9	10	3506-18	10.3390/ijerph9103506
Journal Article	A. Aburiziza; M. A. Almatrafi; A. S. Alonazi; M. H. Zatari; S. A. Alqouzi; R. A. Mandili; W. T. Hawsawi; R. H. Aljohani	2022	The Prevalence, Clinical Picture, and Triggers of Allergic Rhinitis in Saudi Population: A Systematic Review and Meta-Analysis	Journal of Asthma and Allergy	15		1831-1849	10.2147/JAA.S391142
Journal Article	A. Adam; A. Fusheini	2020	Knowledge, risk of infection, and vaccination status of hepatitis B virus among rural high school students in Nanumba North and South Districts of Ghana	PLoS One	15	4	e0231930	10.1371/journal.pone.0231930
Journal Article	A. Adams	2021	'When you are old like me, then you get circumcised, you will become like a castrated bull': Barriers to VMMC uptake in Eswatini	Journal of the International AIDS Society	24	SUPPL 1	77	10.1002/jia2.25659
Journal Article	A. Addo-Bediako; K. Malakane	2020	Preliminary Assessment of Chemical Elements in Sediments and Larvae of Gomphidae (Odonata) from the Blyde River of the Olifants River System, South Africa	Int J Environ Res Public Health	17	21		10.3390/ijerph17218135
Journal Article	A. Adekoya; S. K. Tyagi; C. N. Duru; I. Satia; V. Paudyal; O. P. Kurmi	2022	Effects of Household Air Pollution (HAP) on Cardiovascular Diseases in Low- and Middle-Income Countries (LMICs): A Systematic Review and Meta-Analysis	Int J Environ Res Public Health	19	15		10.3390/ijerph19159298
Journal Article	A. Afifi	2002	Renal osteodystrophy in developing countries	Artificial Organs	26	9	767-769	10.1046/j.1525-1594.2002.07068.x
Journal Article	A. Agapouda; V. Butterweck; M. Hamburger; D. de Beer; E. Joubert; A. Eckert	2020	Honeybush Extracts (Cyclopia spp.) Rescue Mitochondrial Functions and Bioenergetics against Oxidative Injury	Oxid Med Cell Longev	2020		1948602	10.1155/2020/1948602
Journal Article	A. Agbessenou; K. S. Akutse; A. A. Yusuf; S. Ekesi; S. Subramanian; F. M. Khamis	2020	Endophytic fungi protect tomato and nightshade plants against Tuta absoluta (Lepidoptera: Gelechiidae) through a hidden friendship and cryptic battle	Sci Rep	10	1	22195	10.1038/s41598-020-78898-8
Journal Article	A. Agha; H. Shabaan; E. Abdel-Gawad; D. El-Ghannam	2014	Polymorphism of CYP1A1 gene and susceptibility to childhood acute lymphoblastic leukemia in Egypt	Leuk Lymphoma	55	3	618-23	10.3109/10428194.2013.809527
Journal Article	A. Agnihotry; Z. Fedorowicz; M. Nasser	2016	Adhesively bonded versus non‐bonded amalgam restorations for dental caries	Cochrane Database of Systematic Reviews		3		10.1002/14651858.CD007517.pub3
Journal Article	A. Agorastos; K. Tsamakis; M. Solmi; C. U. Correll; V. P. Bozikas	2021	The need for holistic, longitudinal and comparable, real-time assessment of the emotional, behavioral and societal impact of the COVID-19 pandemic across nations	Psychiatriki	32	1	15-18	10.22365/jpsych.2021.010
Journal Article	A. Ahmad; I. L. Elisha; S. van Vuuren; A. Viljoen	2021	Volatile phenolics: A comprehensive review of the anti-infective properties of an important class of essential oil constituents	Phytochemistry	190		112864	10.1016/j.phytochem.2021.112864
Journal Article	A. Ahmadi; N. Pakravan; Z. Ghazizadeh	2010	Pattern of acute food, drug, and chemical poisoning in Sari City, Northern Iran	Hum Exp Toxicol	29	9	731-8	10.1177/0960327110361501
Journal Article	A. Ahmed; M. J. Ruiz; K. Cohen Kadosh; R. Patton; D. M. Resurrecci√≥n	2021	Khat and neurobehavioral functions: A systematic review	PLoS One	16	6	e0252900	10.1371/journal.pone.0252900
Journal Article	A. Ahovuo‐Saloranta; H. Forss; T. Walsh; A. Nordblad; M. Mäkelä; H. V. Worthington	2017	Pit and fissure sealants for preventing dental decay in permanent teeth	Cochrane Database of Systematic Reviews		7		10.1002/14651858.CD001830.pub5
Journal Article	A. Aizer; J. Currie; P. Simon; P. Vivier	2018	Do Low Levels of Blood Lead Reduce Children's Future Test Scores?	American Economic Journal-Applied Economics	10	1	307-341	10.1257/app.20160404
Journal Article	A. Akullian; P. Kohler; J. Kinuthia; K. Laserson; L. A. Mills; J. Okanda; G. Olilo; M. Ombok; F. Odhiambo; D. Rao; J. Wakefield; G. John-Stewart	2014	Geographic distribution of HIV stigma among women of childbearing age in rural Kenya	AIDS	28	11	1665-72	10.1097/qad.0000000000000318
Journal Article	A. Al Jawaldeh; H. Al-Jawaldeh	2018	Fat Intake Reduction Strategies among Children and Adults to Eliminate Obesity and Non-Communicable Diseases in the Eastern Mediterranean Region	Children-Basel	5	7		10.3390/children5070089
Journal Article	A. Al Mamoon; E. Keupink; M. M. Rahman; Z. A. Eljack; A. Rahman	2020	Sea outfall disposal of stormwater in Doha Bay: Risk assessment based on dispersion modelling	Sci Total Environ	732		139305	10.1016/j.scitotenv.2020.139305
Journal Article	A. Al Shidhani; I. Ullah; H. Alsaffar; A. Al Kindi; H. Al Nabhani; S. Al Yaarubi	2021	Thyroid hormone resistance due to a novel de novo mutation in thyroid hormone receptor alpha: First case report from the middle east and North Africa	Oman Medical Journal	36	1	1-6	10.5001/OMJ.2021.20
Journal Article	A. Alakaam; A. Willyard	2020	Eating habits and dietary acculturation effects among international college students in the United States	AIMS Public Health	7	2	228-240	10.3934/publichealth.2020020
Journal Article	A. Alam; S. Rasheed; N. U. Khan; T. Sharmin; T. M. Huda; S. E. Arifeen; M. J. Dibley	2015	How can formative research inform the design of an iron-folic acid supplementation intervention starting in first trimester of pregnancy in Bangladesh?	BMC Public Health	15		374	10.1186/s12889-015-1697-2
Journal Article	A. Alassaf; S. Al-Haded; B. Ashour	2022	Abstract #1319041: Hyperinsulinism-Hyperammonemia Syndrome in a Toddler With Recurrent Episodes of Loss of Consciousness	Endocrine Practice	28	12	S45	10.1016/j.eprac.2022.10.094
Journal Article	A. Alborz	2013	Environmental characteristics and prevalence of birth defects among children in post-war Iraq: implications for policies on rebuilding the Iraqi education system	Med Confl Surviv	29	1	26-44	10.1080/13623699.2013.765197
Journal Article	A. Albuquerque T. T. de; J. West; F. Andrade M. de; R. Y. Ynoue; W. L. Andreão; F. S. Dos Santos; F. M. Maciel; R. Pedruzzi; O. Mateus V. de; J. A. Martins; L. D. Martins; E. G. S. Nascimento; D. M. Moreira	2019	Analysis of PM(2.5) concentrations under pollutant emission control strategies in the metropolitan area of São Paulo, Brazil	Environ Sci Pollut Res Int	26	32	33216-33227	10.1007/s11356-019-06447-6
Journal Article	A. Alevizopoulos; J. Kritikos; G. Alevizopoulos	2021	Intelligent machines and mental health in the era of COVID-19	Psychiatriki	32	2	99-102	10.22365/jpsych.2021.015
Journal Article	A. Alhamud; P. A. Taylor; A. J. W. van der Kouwe; E. M. Meintjes	2016	Real-time measurement and correction of both B0 changes and subject motion in diffusion tensor imaging using a double volumetric navigated (DvNav) sequence	Neuroimage	126		60-71	10.1016/j.neuroimage.2015.11.022
Journal Article	A. Alhassan; A. R. Ziblim; S. Muntaka	2014	A survey on depression among infertile women in Ghana	BMC Womens Health	14	1	42	10.1186/1472-6874-14-42
Journal Article	A. Al-Hemoud; J. Gasana; A. N. Al-Dabbous; A. Al-Shatti; A. Al-Khayat	2018	Disability Adjusted Life Years (DALYs) in Terms of Years of Life Lost (YLL) Due to Premature Adult Mortalities and Postneonatal Infant Mortalities Attributed to PM2.5 and PM10 Exposures in Kuwait	Int J Environ Res Public Health	15	11		10.3390/ijerph15112609
Journal Article	A. Ali	2021	Current Status of Malnutrition and Stunting in Pakistani Children: What Needs to Be Done?	Journal of the American College of Nutrition	40	2	180-192	10.1080/07315724.2020.1750504
Journal Article	A. Al-Jawaldeh; H. Bekele; A. de Silva; F. Gomes; J. Untoro; K. Wickramasinghe; J. Williams; F. Branca	2022	A new global policy framework for adolescent nutrition?	The Lancet	399	10320	125-127	10.1016/S0140-6736(21)02694-5
Journal Article	A. Al-Jawaldeh; M. Taktouk; L. Nasreddine	2020	Food Consumption Patterns and Nutrient Intakes of Children and Adolescents in the Eastern Mediterranean Region: A Call for Policy Action	Nutrients	12	11		10.3390/nu12113345
Journal Article	A. Alkon; W. T. Boyce; T. B. Neilands; B. Eskenazi	2017	Children's Autonomic Nervous System Reactivity Moderates the Relations between Family Adversity and Sleep Problems in Latino 5-Year Olds in the CHAMACOS Study	Frontiers in Public Health	5			10.3389/fpubh.2017.00155
Journal Article	A. Allen; S. Allen; R. Rodrigo; L. Perera; W. Shao; C. Li; D. L. Wang; N. Olivieri; D. J. Weatherall; A. Premawardhena	2017	Iron status and anaemia in Sri Lankan secondary school children: A cross-sectional survey	PLoS ONE	12	11		10.1371/journal.pone.0188110
Journal Article	A. Al-Sharman; H. Khalil; M. Nazzal; N. Al-Sheyab; A. Alghwiri; K. El-Salem; M. AlDughmi	2018	Living with multiple sclerosis: A Jordanian perspective	Physiother Res Int	23	2	e1709	10.1002/pri.1709
Journal Article	A. Alver	2019	Evaluation of conventional drinking water treatment plant efficiency according to water quality index and health risk assessment	Environmental Science and Pollution Research	26	26	27225-27238	10.1007/s11356-019-05801-y
Journal Article	A. Amalba; A. A. Bugri	2021	Assessing the prevalence and effect of adverse drug reactions among patients receiving first line anti-tubercular medicines in the Tamale Teaching Hospital, Ghana	Pan Afr Med J	38		191	10.11604/pamj.2021.38.191.24301
Journal Article	A. Amemiya; T. Fujiwara	2019	Association of Low Family Income With Lung Function Among Children and Adolescents: Results of the J-SHINE Study	J Epidemiol	29	2	50-56	10.2188/jea.JE20170220
Journal Article	A. Anabitarte; G. Garc√≠a-Baquero; A. Andiarena; N. Lertxundi; N. Urbieta; I. Babarro; J. Ibarluzea; A. Lertxundi	2021	Is Brief Exposure to Green Space in School the Best Option to Improve Attention in Children?	Int J Environ Res Public Health	18	14		10.3390/ijerph18147484
Journal Article	A. Anabitarte; M. Subiza-Pérez; J. Ibarluzea; K. Azkona; G. García-Baquero; C. Miralles-Guasch; J. Irazusta; K. W. Whitworth; G. Vich; A. Lertxundi	2020	Testing the Multiple Pathways of Residential Greenness to Pregnancy Outcomes Model in a Sample of Pregnant Women in the Metropolitan Area of Donostia-San Sebastián	Int J Environ Res Public Health	17	12		10.3390/ijerph17124520
Journal Article	A. Anand Ganapathy; V. M. Hari Priya; A. Kumaran	2021	Medicinal plants as a potential source of Phosphodiesterase-5 inhibitors: A review	J Ethnopharmacol	267		113536	10.1016/j.jep.2020.113536
Journal Article	A. Anand; H. C. Phuleria	2021	Spatial and seasonal variation of outdoor BC and PM(2.5) in densely populated urban slums	Environ Sci Pollut Res Int	28	2	1397-1408	10.1007/s11356-020-10564-y
Journal Article	A. Anato; K. Baye; B. J. Stoecker	2022	Suboptimal feeding practices and impaired growth among children in largely food insecure areas of north Wollo, Ethiopia	Journal of nutritional science	11		e81	10.1017/jns.2022.79
Journal Article	A. Andiarena; A. Irizar; A. Molinuevo; N. Urbieta; I. Babarro; M. Subiza-Pérez; L. Santa-Marina; J. Ibarluzea; A. Lertxundi	2020	Prenatal Manganese Exposure and Long-Term Neuropsychological Development at 4 Years of Age in a Population-Based Birth Cohort	Int J Environ Res Public Health	17	5		10.3390/ijerph17051665
Journal Article	A. Andresen	2001	Immoral girls and thieving boys - Relations among children, their parents and the public ca.1920-1950 (Reform school, delinquency)	Historisk Tidsskrift	80	4	479-501
Journal Article	A. Andugar; B. Cortina-Perez; M. Schwartz	2018	EFL Teachers' Reflections on Their Teaching Practice in Spanish Preschools: A Focus on Motivation	Preschool Bilingual Education: Agency in Interactions between Children, Teachers, and Parents	25		219-244	10.1007/978-3-319-77228-8_8
Journal Article	A. Ankomah; S. B. Adebayo; E. D. Arogundade; J. Anyanti; E. Nwokolo; O. Ladipo; M. M. Meremikwu	2012	Determinants of insecticide-treated net ownership and utilization among pregnant women in Nigeria	BMC Public Health	12			10.1186/1471-2458-12-105
Journal Article	A. Antonio‐Santos; S. S. Vedula; S. R. Hatt; C. Powell	2020	Occlusion for stimulus deprivation amblyopia	Cochrane Database of Systematic Reviews		3		10.1002/14651858.CD005136.pub4
Journal Article	A. Arafa; O. Mahmoud; H. Salah; A. A. Abdelmonem; S. Senosy	2022	Maternal and neonatal risk factors for autism spectrum disorder: A case-control study from Egypt	PLoS ONE	17	6 June		10.1371/journal.pone.0269803
Journal Article	A. Arega Sadore; L. Abebe Gebretsadik; M. Aman Hussen	2015	Compliance with Iron-Folate Supplement and Associated Factors among Antenatal Care Attendant Mothers in Misha District, South Ethiopia: Community Based Cross-Sectional Study	J Environ Public Health	2015		781973	10.1155/2015/781973
Journal Article	A. Argaw; B. de Kok; L. C. Toe; G. Hanley-Cook; T. Dailey-Chwalibóg; M. Ouédraogo; A. Compaoré; K. Vanslambrouck; R. Ganaba; P. Kolsteren; C. Lachat; L. Huybregts	2023	Fortified balanced energy-protein supplementation during pregnancy and lactation and infant growth in rural Burkina Faso: A 2 × 2 factorial individually randomized controlled trial	PLoS Med	20	2	e1004186	10.1371/journal.pmed.1004186
Journal Article	A. Arvas; E. Gur; D. Dogan	2014	Hemoglobin cut-off values in healthy Turkish infants	World Journal of Pediatrics	10	4	343-347	10.1007/s12519-014-0468-y
Journal Article	A. Asale; Z. Abro; B. Enchalew; A. Teshager; A. Belay; M. Kassie; C. M. Mutero	2021	Community knowledge, perceptions, and practices regarding malaria and its control in Jabi Tehnan district, Amhara Region, Northwest Ethiopia	Malaria Journal	20	1		10.1186/s12936-021-03996-5
Journal Article	A. Ashok; A. Nandi; R. Laxminarayan; R. E. Black; R. Laxminarayan; M. Temmerman; N. Walker	2016	The Benefits of a Universal Home-Based Neonatal Care Package in Rural India: An Extended Cost-Effectiveness Analysis	Reproductive, Maternal, Newborn, and Child Health: Disease Control Priorities, Third Edition (Volume 2)				10.1596/978-1-4648-0348-2_ch18
Journal Article	A. Ashworth; S. S. Morris; P. I. Lira; S. M. Grantham-McGregor	1998	Zinc supplementation, mental development and behaviour in low birth weight term infants in northeast Brazil	Eur J Clin Nutr	52	3	223-7
Journal Article	A. Assaidi; A. Soummane; M. Ellouali; H. Latrache; M. Timinouni; H. Zahir; E. M. Mliji	2021	Environmental surveillance of Legionella pneumophila in hot water systems of hotels in Morocco	J Water Health	19	5	855-863	10.2166/wh.2021.175
Journal Article	A. Assefa; F. Regassa; D. Ayana; K. Amenu; F. Abunna	2019	Prevalence and antibiotic susceptibility pattern of Escherichia coli O157:H7 isolated from harvested fish at Lake Hayq and Tekeze dam, Northern Ethiopia	Heliyon	5	12	e02996	10.1016/j.heliyon.2019.e02996
Journal Article	A. Asyary; M. Veruswati	2023	Smoking behavior and cigarette expenditure in a household: Evidence for smoke-free houses initiation in Indonesia	International Journal of Preventive Medicine	14	1	7	10.4103/ijpvm.ijpvm_113_21
Journal Article	A. Atamaleki; A. Yazdanbakhsh; S. Fallah; M. Hesami; A. Neshat; Y. Fakhri	2021	Accumulation of potentially harmful elements (PHEs) in lettuce (Lactuca sativa L.) and coriander (Coriandrum sativum L.) irrigated with wastewater: a systematic review and meta-analysis and probabilistic health risk assessment	Environ Sci Pollut Res Int	28	11	13072-13082	10.1007/s11356-020-12105-z
Journal Article	A. Auslander; R. McKean-Cowdin; F. Brindopke; B. Sylvester; M. DiBona; K. Magee; R. Kapoor; D. V. Conti; S. Rakotoarison; W. Magee; G. Operation Smile Int Family Study	2020	The role of smoke from cooking indoors over an open flame and parental smoking on the risk of cleft lip and palate: A case- control study in 7 low-resource countries	J Glob Health	10	2		10.7189/jogh.10.020410
Journal Article	A. Austruy; M. Roulier; B. Angeletti; J. Dron; C. E. Dauphin; J. P. Ambrosi; C. Keller; P. Chamaret	2021	Concentrations and transportation of metal and organochlorine pollutants in vegetables and risk assessment of human exposure in rural, urban and industrial environments (Bouches-du-Rh√¥ne, France)	Environ Sci Pollut Res Int				10.1007/s11356-021-14604-z
Journal Article	A. Ayaz; S. Saleem	2010	Neonatal Mortality and Prevalence of Practices for Newborn Care in a Squatter Settlement of Karachi, Pakistan: A Cross-Sectional Study	PLoS ONE	5	11		10.1371/journal.pone.0013783
Journal Article	A. B. Abou Hammad; A. M. El Nahwary; B. A. Hemdan; A. L. K. Abia	2020	Nanoceramics and novel functionalized silicate-based magnetic nanocomposites as substitutional disinfectants for water and wastewater purification	Environ Sci Pollut Res Int	27	21	26668-26680	10.1007/s11356-020-09073-9
Journal Article	A. B. Bauer; T. C. Paiva; C. A. M. Barboza; O. Malm; L. G. Fischer	2021	Mercury Concentrations in Four Marine Fishery Resources from Rio de Janeiro Coast, SW Atlantic, and Potential Human Health Risk Via Fish Consumption	Biol Trace Elem Res	199	12	4772-4781	10.1007/s12011-021-02596-3
Journal Article	A. B. Boehm; D. Wang; A. Ercumen; M. Shea; A. R. Harris; O. C. Shanks; C. Kelty; A. Ahmed; Z. H. Mahmud; B. F. Arnold; C. Chase; C. Kullmann; J. M. Colford; S. P. Luby; A. J. Pickering	2016	Occurrence of Host-Associated Fecal Markers on Child Hands, Household Soil, and Drinking Water in Rural Bangladeshi Households	Environmental Science & Technology Letters	3	11	393-398	10.1021/acs.estlett.6b00382
Journal Article	A. B. Caughey; J. M. Sargeant; H. M√∏ller; S. L. Harper	2021	Inuit Country Food and Health during Pregnancy and Early Childhood in the Circumpolar North: A Scoping Review	Int J Environ Res Public Health	18	5		10.3390/ijerph18052625
Journal Article	A. B. Daniel; K. Nagaraj; R. Kamath	2008	Prevalence and determinants of tobacco use in a highly literate rural community in southern India	Natl Med J India	21	4	163-5
Journal Article	A. B. do Nascimento; G. M. Fiates; A. dos Anjos; E. Teixeira	2014	Gluten-free is not enough--perception and suggestions of celiac consumers	Int J Food Sci Nutr	65	4	394-8	10.3109/09637486.2013.879286
Journal Article	A. B. G. Arce; A. J. Polo	2017	A Test of the Perfectionism Social Disconnection Model among Ethnic Minority Youth	Journal of Abnormal Child Psychology	45	6	1181-1193	10.1007/s10802-016-0240-y
Journal Article	A. B. Geremew; A. A. Gelagay; H. Y. Yeshitila; T. Azale; Y. A. Habitu; S. M. Abebe; E. M. Birru; E. A. Fentie	2023	Suicide attempt and its determinants among youth in central, north, and west Gondar zones, northwest Ethiopia: Findings from the youth health project	Frontiers in Psychiatry	13			10.3389/fpsyt.2022.1031402
Journal Article	A. B. Guyon; V. J. Quinn; M. Hainsworth; P. Ravonimanantsoa; V. Ravelojoana; Z. Rambeloson; L. Martin	2009	Implementing an integrated nutrition package at large scale in Madagascar: the Essential Nutrition Actions framework	Food Nutr Bull	30	3	233-44	10.1177/156482650903000304
Journal Article	A. B. Hawkey; L. Glazer; C. Dean; C. N. Wells; K. A. Odamah; T. A. Slotkin; F. J. Seidler; E. D. Levin	2020	Adult exposure to insecticides causes persistent behavioral and neurochemical alterations in zebrafish	Neurotoxicol Teratol	78		106853	10.1016/j.ntt.2019.106853
Journal Article	A. B. Isaksen; T. Ostbye; B. T. Mmbaga; A. K. Daltveit	2015	Alcohol consumption among pregnant women in Northern Tanzania 2000-2010: a registry-based study	BMC pregnancy and childbirth	15			10.1186/s12884-015-0630-0
Journal Article	A. B. Issa; K. Yassin; N. Loutfy; M. T. Ahmed	2018	Risk assessment of some organic contaminants: a case study based on food consumption in Tanta and Ismailia cities, Egypt	Environ Sci Pollut Res Int	25	34	34212-34220	10.1007/s11356-018-3313-3
Journal Article	A. B. Kobal; J. S. Tratnik; D. Mazej; V. Fajon; D. Gibicar; A. Miklavcic; D. Kocman; J. Kotnik; A. S. Briski; J. Osredkar; M. Krsnik; M. Prezelj; C. Knap; B. Krizaj; L. Liang; M. Horvat	2017	Exposure to mercury in susceptible population groups living in the former mercury mining town of Idrija, Slovenia	Environmental Research	152		434-445	10.1016/j.envres.2016.06.037
Journal Article	A. B. Muluye; S. Kebamo; T. Teklie; G. Alemkere	2018	Poor treatment outcomes and its determinants among tuberculosis patients in selected health facilities in East Wollega, Western Ethiopia	PLoS One	13	10	e0206227	10.1371/journal.pone.0206227
Journal Article	A. B. Petersen; L. M. Thompson; G. B. Dadi; A. Tolcha; J. K. Cataldo	2016	Factors associated with secondhand tobacco smoke in the home: an exploratory cross-sectional study among women in Aleta Wondo, Ethiopia	BMC Public Health	16		910	10.1186/s12889-016-3588-6
Journal Article	A. B. Petersen; L. M. Thompson; G. B. Dadi; A. Tolcha; J. K. Cataldo	2018	An exploratory study of knowledge, attitudes, and beliefs related to tobacco use and secondhand smoke among women in Aleta Wondo, Ethiopia	BMC Womens Health	18	1	154	10.1186/s12905-018-0640-y
Journal Article	A. B. Portes; G. Rodrigues; M. P. Leit√£o; R. Ferrari; C. A. Conte Junior; P. Panzenhagen	2021	Global distribution of plasmid-mediated colistin resistance mcr gene in Salmonella: A systematic review	J Appl Microbiol				10.1111/jam.15282
Journal Article	A. B. Ramadan; H. M. Diab; M. H. E. Monged	2021	Soil-to-plant uptake of (137)Cs and (85)Sr in some Egyptian plants grown in Inshas region, Egypt	J Environ Radioact	234		106632	10.1016/j.jenvrad.2021.106632
Journal Article	A. B. Ross; K. K. DeStigter; A. Coutinho; S. Souza; A. Mwatha; A. Matovu; M. G. Kawooya; S. Renny	2014	Ancillary benefits of antenatal ultrasound: an association between the introduction of a low-cost ultrasound program and an increase in the numbers of women receiving recommended antenatal treatments	BMC Pregnancy Childbirth	14		424	10.1186/s12884-014-0424-9
Journal Article	A. B. Soura; B. Lankoande; R. Millogo; M. Bangha	2014	Comparing causes of death between formal and informal neighborhoods in urban Africa: evidence from Ouagadougou Health and Demographic Surveillance System	Global Health Action	7			10.3402/gha.v7.25523
Journal Article	A. B. Stella; S. A. Morrison	2022	Marine Survival in the Mediterranean: A Pilot Study on the Cognitive and Cardiorespiratory Response to Sudden Cool Water Immersion	INTERNATIONAL JOURNAL OF ENVIRONMENTAL RESEARCH AND PUBLIC HEALTH	19	3		10.3390/ijerph19031601
Journal Article	A. B. Teshale; A. M. Liyew; G. A. Tesema	2020	Factors associated with zinc utilization for the management of diarrhea in under-five children in Ethiopia	BMC Public Health	20	1	1447	10.1186/s12889-020-09541-4
Journal Article	A. B. Teshale; G. A. Tesema; Z. T. Tessema	2021	Spatial variations and associated factors of knowledge of ORS packet or pre-packaged liquids for the management of diarrhea among women of reproductive age in Ethiopia: A spatial and multilevel analysis	PLoS ONE	16	3 March		10.1371/journal.pone.0247772
Journal Article	A. B. Theventhiran; G. Kim; W. Yao	2021	Fornix‐based versus limbal‐based conjunctival trabeculectomy flaps for glaucoma	Cochrane Database of Systematic Reviews		8		10.1002/14651858.CD009380.pub3
Journal Article	A. B. Tiono; M. Pinder; S. N'Fale; B. Faragher; T. Smith; M. Silkey; H. Ranson; S. W. Lindsay	2015	The AvecNet Trial to assess whether addition of pyriproxyfen, an insect juvenile hormone mimic, to long-lasting insecticidal mosquito nets provides additional protection against clinical malaria over current best practice in an area with pyrethroid-resistant vectors in rural Burkina Faso: study protocol for a randomised controlled trial	Trials	16		113	10.1186/s13063-015-0606-4
Journal Article	A. B. Wallis; P. J. Winch; P. J. O'Campo	2010	This is not a well place": neighborhood and stress in Pigtown"	Health Care Women Int	31	2	113-30	10.1080/07399330903042815
Journal Article	A. B. Webster; A. Ganswindt; C. Small; R. Rossouw	2021	Optimised ICP-MS quantification method for using animal faeces as a measure of protected area ecosystem health	MethodsX	8		101441	10.1016/j.mex.2021.101441
Journal Article	A. B. Webster; R. Rossouw; F. J. Callealta; N. C. Bennett; A. Ganswindt	2021	Assessment of trace element concentrations in sediment and vegetation of mesic and arid African savannahs as indicators of ecosystem health	Sci Total Environ	760		143358	10.1016/j.scitotenv.2020.143358
Journal Article	A. B. Witteveen; P. De Cock; A. C. Huizink; A. De Jonge; T. Klomp; M. Westerneng; C. C. Geerts	2016	Pregnancy related anxiety and general anxious or depressed mood and the choice for birth setting: a secondary data-analysis of the DELIVER study	Bmc Pregnancy and Childbirth	16			10.1186/s12884-016-1158-7
Journal Article	A. Baccarella; B. W. Huang; M. F. Fontana; C. C. Kim	2014	Loss of Toll-like receptor 7 alters cytokine production and protects against experimental cerebral malaria	Malaria Journal	13			10.1186/1475-2875-13-354
Journal Article	A. Bagga; P. Khandelwal; K. Mishra; R. Thergaonkar; A. Vasudevan; J. Sharma; S. K. Patnaik; A. Sinha; S. Sethi; P. Hari; M. A. Dragon-Durey; K. Mishra; S. Banerjee; K. Afzal; S. Krishnamurthy; G. Bhatt; M. Kumar; M. Puraswani; A. Vasudevan; J. Sharma; I. Agarwal; O. P. Mishra; K. Tiewsoh; A. Sinha; S. K. Patnaik; A. Mehta; S. Uthup; R. Sinha; S. Ekambaram; P. Hari; S. Sethi; A. Saha; S. Bhardwaj;…	2019	Hemolytic uremic syndrome in a developing country: Consensus guidelines	Pediatric Nephrology	34	8	1465-1482	10.1007/s00467-019-04233-7
Journal Article	A. Bahir; A. Goldberg; Y. A. Mekori; R. Confino-Cohen; H. Morag; Y. Rosen; D. Monakir; S. Rigler; A. H. Cohen; Z. Horev; et al.	1997	Continuous avoidance measures with or without acaricide in dust mite-allergic asthmatic children	Annals of allergy, asthma & immunology	78	5	506‐512	10.1016/S1081-1206(10)63239-5
Journal Article	A. Bailey; M. Sharma; M. Jubin	2013	The Mediating Role of Social Support, Cognitive Appraisal, and Quality Health Care in Black Mothers' Stress-Resilience Process Following Loss to Gun Violence	Violence and Victims	28	2	233-247	10.1891/0886-6708.11-00151
Journal Article	A. Baird; B. Candy; E. Flouri; N. Tyler; A. Hassiotis	2023	The Association between Physical Environment and Externalising Problems in Typically Developing and Neurodiverse Children and Young People: A Narrative Review	Int J Environ Res Public Health	20	3		10.3390/ijerph20032549
Journal Article	A. Baird; E. Papachristou; A. Hassiotis; E. Flouri	2022	The role of physical environmental characteristics and intellectual disability in conduct problem trajectories across childhood: A population-based Cohort study	Environmental Research	209			10.1016/j.envres.2022.112837
Journal Article	A. Bajraktarevic	2010	Measles epidemy with complications in Bosnian children during 2008- Prevention strategy	International Journal of Infectious Diseases	14		e433‐	10.1016/j.ijid.2010.02.581
Journal Article	A. Baloch; S. Z. Shah; M. S. Habibullah; B. Rasheed	2021	Towards connecting carbon emissions with asymmetric changes in economic growth: evidence from linear and nonlinear ARDL approaches	Environ Sci Pollut Res Int	28	12	15320-15338	10.1007/s11356-020-11672-5
Journal Article	A. Bancessi; L. Catarino; M. Jos√© Silva; A. Ferreira; E. Duarte; T. Nazareth	2020	Quality Assessment of Three Types of Drinking Water Sources in Guinea-Bissau	Int J Environ Res Public Health	17	19		10.3390/ijerph17197254
Journal Article	A. Banerjee; S. Barnhardt; E. Duflo	2018	Can iron-fortified salt control anemia? Evidence from two experiments in rural Bihar	Journal of Development Economics	133		127-146	10.1016/j.jdeveco.2017.12.004
Journal Article	A. Baranov; L. Namazova-Baranova; V. Albitskiy; N. Ustinova; R. Terletskaya; O. Komarova	2016	The Russian Child Health Care System	J Pediatr	177s		S148-s155	10.1016/j.jpeds.2016.04.052
Journal Article	A. Barnbrock; E. Salzmann-Manrique; N. S√§nger; H. Fiegel; F. Ochsendorf; T. Klingebiel; P. Bader; A. Jarisch	2021	How can fertility counseling be implemented for every newly diagnosed pediatric patient facing gonadotoxic treatment?-A single-center experience	Ann Hematol	100	11	2831-2841	10.1007/s00277-021-04648-z
Journal Article	A. Barrabé; A. Louvrier; R. Allary; M. Moussa; M. Boutros; H. Bénateau	2020	Infantile and adult mortality in precarious conditions	J Stomatol Oral Maxillofac Surg	121	1	49-52	10.1016/j.jormas.2019.04.010
Journal Article	A. Barrero-Castillero; L. J. Pierce; S. A. Urbina-Johanson; L. Pirazzoli; H. H. Burris; C. A. Nelson	2022	Perinatal and early childhood biomarkers of psychosocial stress and adverse experiences	Pediatric Research	92	4	956-965	10.1038/s41390-022-01933-z
Journal Article	A. Barrientos; J. M. Villa	2016	Economic and Political Inclusion in Human Development Conditional Income Transfer Programmes in Latin America	Social Policy and Society	15	3	421-433	10.1017/s1474746416000075
Journal Article	A. Baru; I. A. Adeoye; A. O. Adekunle	2020	I was raped by the broker on the first day of my arrival in the town." Exploring reasons for risky sexual behavior among sexually-active unmarried young female internal migrants in Ethiopia: A qualitative study"	PLoS One	15	11	e0242176	10.1371/journal.pone.0242176
Journal Article	A. Bashir; S. Doreswamy; L. R. Narra; P. Patel; J. E. Guarecuco; A. Baig; S. Lahori; S. E. Heindl	2020	Childhood Obesity as a Predictor of Coronary Artery Disease in Adults: A Literature Review	Cureus	12	11		10.7759/cureus.11473
Journal Article	A. Basson; R. Swart; E. Jordaan; M. Mazinu; G. Watermeyer	2014	The association between childhood environmental exposures and the subsequent development of Crohn's disease in the Western Cape, South Africa	PLoS ONE	9	12	e115492	10.1371/journal.pone.0115492
Journal Article	A. Bastaraud; E. Perthame; J. M. Rakotondramanga; J. Mahazosaotra; N. Ravaonindrina; R. Jambou	2020	The impact of rainfall on drinking water quality in Antananarivo, Madagascar	PLoS One	15	6	e0218698	10.1371/journal.pone.0218698
Journal Article	A. Bate; H. K. Kimbi; E. Lum; L. G. Lehman; E. F. Onyoh; L. M. Ndip; C. M. Njabi; C. Tonga; G. B. Wempnje; R. N. Ndip; P. O. Bessong	2016	Malaria infection and anaemia in HIV-infected children in Mutengene, Southwest Cameroon: a cross sectional study	BMC Infectious Diseases	16			10.1186/s12879-016-1853-z
Journal Article	A. Batte; M. C. Starr; A. L. Schwaderer; R. O. Opoka; R. Namazzi; E. S. Phelps Nishiguchi; J. M. Ssenkusu; C. C. John; A. L. Conroy	2020	Methods to estimate baseline creatinine and define acute kidney injury in lean Ugandan children with severe malaria: a prospective cohort study	BMC Nephrol	21	1	417	10.1186/s12882-020-02076-1
Journal Article	A. Batte; P. Lwabi; S. Lubega; S. Kiguli; V. Nabatte; C. Karamagi	2016	Prevalence of arrhythmias among children below 15 years of age with congenital heart diseases attending Mulago National Referral Hospital, Uganda	BMC Cardiovasc Disord	16		67	10.1186/s12872-016-0243-1
Journal Article	A. Bauer; G. Fairchild; G. Hammerton; J. Murray; I. S. Santos; L. Tovo Rodrigues; T. N. Munhoz; A. J. D. Barros; A. Matijasevich; S. L. Halligan	2022	Associations between childhood trauma and childhood psychiatric disorders in Brazil: a population-based, prospective birth cohort study	The Lancet Psychiatry	9	12	969-977	10.1016/S2215-0366(22)00337-6
Journal Article	A. Bauleni; F. N. Tiruneh; T. E. Mwenyenkulu; O. Nkoka; G. C. Chirwa; S. Gowelo; M. G. Chipeta; P. A. M. Ntenda	2022	Effects of deworming medication on anaemia among children aged 6–59 months in sub-Saharan Africa	Parasites and Vectors	15	1		10.1186/s13071-021-05123-4
Journal Article	A. Baum; W. Elize; F. Jean-Louis	2017	Microfinance Institutions' Successful Delivery Of Micronutrient Powders: A Randomized Trial In Rural Haiti	Health Affairs	36	11	1938-1946	10.1377/hlthaff.2017.0281
Journal Article	A. Baumgarten; J. L. Bastos; R. F. C. Toassi; J. B. Hilgert; F. N. Hugo; R. K. Celeste	2018	Discrimination, gender and self-reported aesthetic problems among Brazilian Adults	Community Dent Oral Epidemiol	46	1	24-29	10.1111/cdoe.12324
Journal Article	A. Bautista; A. Moreno-Nunez; R. Bull; F. Amsah; S. F. Koh	2018	Arts-related pedagogies in preschool education: An Asian perspective	Early Childhood Research Quarterly	45		277-288	10.1016/j.ecresq.2017.12.005
Journal Article	A. Beasley; L. H. Amir	2007	Infant feeding, poverty and human development	Int Breastfeed J	2		14	10.1186/1746-4358-2-14
Journal Article	A. Beck; J. Huang; L. Lendzion; A. Fernandez; S. Martinez	2021	Weight gain during the COVID-19 pandemic in a high-risk cohort of children	Obesity	29	SUPPL 2	45-46	10.1002/oby.23328
Journal Article	A. Begum; Akmf Rahman; A. Rahman; J. Soares; H. R. Khankeh; G. Macassa	2017	Prevalence of suicide ideation among adolescents and young adults in rural Bangladesh	International Journal of Mental Health	46	3	177-187	10.1080/00207411.2017.1304074
Journal Article	A. Ben Salah; A. Lemieux; I. Mlouki; I. Amor; I. Bouanene; K. Ben Salem; M. al'Absi; S. El Mhamdi	2019	Impact of social violence and childhood adversities on pregnancy outcomes: a longitudinal study in Tunisia	J Glob Health	9	2	020435	10.7189/jogh.09.020435
Journal Article	A. Bener; M. Zirie; A. Al-Rikabi	2005	Genetics, obesity, and environmental risk factors associated with type 2 diabetes	Croat Med J	46	2	302-7
Journal Article	A. Bener; Y. M. Abdulrazzaq; J. Al-Mutawwa; P. Debuse	1996	Genetic and environmental factors associated with asthma	Hum Biol	68	3	405-14
Journal Article	A. Benkaddour; L. Bahije; A. Bahoum; F. Zaoui	2014	Orthodontics and enamel demineralization: clinical study of risk factors	Int Orthod	12	4	458-66	10.1016/j.ortho.2014.10.009
Journal Article	A. Benshaul-Tolonen; S. Aguilar-Gomez; N. H. Batzer; R. Cai; E. C. Nyanza	2020	Period teasing, stigma and knowledge: A survey of adolescent boys and girls in Northern Tanzania	PLoS One	15	10		10.1371/journal.pone.0239914
Journal Article	A. Berardi; T. Cassetti; R. Creti; C. Vocale; S. Ambretti; M. Sarti; F. Facchinetti; S. Cose; P. Heath; K. Le Doare; Network Prepare	2020	The Italian arm of the PREPARE study: an international project to evaluate and license a maternal vaccine against group B streptococcus	Ital J Pediatr	46	1		10.1186/s13052-020-00923-3
Journal Article	A. Bernabe-Ortiz; R. M. Carrillo-Larco	2021	Second-hand smoking, hypertension and cardiovascular risk: findings from Peru	BMC Cardiovasc Disord	21	1	576	10.1186/s12872-021-02410-x
Journal Article	A. Bersamin; S. Zidenberg-Cherr; J. S. Stern; B. R. Luick	2007	Nutrient intakes are associated with adherence to a traditional diet among Yup'ik Eskimos living in remote Alaska Native communities: the CANHR Study	Int J Circumpolar Health	66	1	62-70	10.3402/ijch.v66i1.18228
Journal Article	A. Bhargava	2000	Modeling the effects of maternal nutritional status and socioeconomic variables on the anthropometric and psychological indicators of Kenyan infants from age 0-6 months	American Journal of Physical Anthropology	111	1	89-104	10.1002/(sici)1096-8644(200001)111:1<89::aid-ajpa6>3.3.co;2-o
Journal Article	A. Bhargava	2015	Diet Quality, Child Health, and Food Policies in Developing Countries	World Bank Research Observer	30	2	247-276	10.1093/wbro/lku011
Journal Article	A. Bhargava; H. E. Bouis; K. Hallman; B. A. Hoque	2003	Coliforms in the water and hemoglobin concentration are predictors of gastrointestinal morbidity of Bangladeshi children ages 1-10 years	Am J Hum Biol	15	2	209-19	10.1002/ajhb.10141
Journal Article	A. Bhargava; M. Fox-Kean	2003	The effects of maternal education versus cognitive test scores on child nutrition in Kenya	Econ Hum Biol	1	3	309-19	10.1016/j.ehb.2003.08.003
Journal Article	A. Bhatia; M. Parvez; J. Pearlman; F. Kasalirwe; L. Kiss; A. Kyamulabi; E. J. Walakira; K. Devries; C. Tanton	2022	The Epidemiology of Young People’s Work and Experiences of Violence in Nine Countries: Evidence from the Violence against Children Surveys	International Journal of Environmental Research and Public Health	19	24		10.3390/ijerph192416936
Journal Article	A. Bhuiya; A. Mushtaque; R. Chowdhury; M. Momen; M. Khatun	2005	Marital disruption: Determinants and consequences on the lives of women in a rural area of Bangladesh	Journal of Health Population and Nutrition	23	1	82-94
Journal Article	A. Bigdeli; F. Ghasemi; S. Abbasi-Moayed; M. Shahrajabian; N. Fahimi-Kashani; S. Jafarinejad; M. A. Farahmand Nejad; M. R. Hormozi-Nezhad	2019	Ratiometric fluorescent nanoprobes for visual detection: Design principles and recent advances - A review	Anal Chim Acta	1079		30-58	10.1016/j.aca.2019.06.035
Journal Article	A. Biglan; M. J. Van Ryzin; D. Hawkins	2017	Evolving a More Nurturing Society to Prevent Adverse Childhood Experiences	Academic Pediatrics	17	7	S150-S157	10.1016/j.acap.2017.04.002
Journal Article	A. Binagwaho; A. Laborde; P. J. Landrigan	2022	Safeguarding children's health in a changing global environment	The Lancet	400	10359	1176-1178	10.1016/S0140-6736(22)01797-4
Journal Article	A. Binkowska; M. M. Biernat; L. Laczmanski; G. Gosciniak	2018	Molecular Patterns of Resistance Among Helicobacter pylori Strains in South-Western Poland	Frontiers in Microbiology	9			10.3389/fmicb.2018.03154
Journal Article	A. Biran; M. W. Jenkins; P. Dabrase; I. Bhagwat	2011	Patterns and determinants of communal latrine usage in urban poverty pockets in Bhopal, India	Trop Med Int Health	16	7	854-62	10.1111/j.1365-3156.2011.02764.x
Journal Article	A. Biran; R. Sanderson; D. Gonzalez; H. Bugoro; M. Kadir; D. Gegeo; J. Keboy; C. Lifoia; S. Funubo; H. Honimae; L. N. Pitasua; J. Tatalu; P. Jonah; R. Souter	2022	Formative Research Using Settings and Motives to Explore Child Faeces Disposal and Management in Rural Solomon Islands	Int J Environ Res Public Health	19	16		10.3390/ijerph19169815
Journal Article	A. Blasi; S. Lloyd-Fox; V. Sethna; M. J. Brammer; E. Mercure; L. Murray; S. C. Williams; A. Simmons; D. G. Murphy; M. H. Johnson	2015	Atypical processing of voice sounds in infants at risk for autism spectrum disorder	Cortex	71		122-33	10.1016/j.cortex.2015.06.015
Journal Article	A. Bleyer; A. Ferrari; J. Whelan; R. D. Barr	2017	Global assessment of cancer incidence and survival in adolescents and young adults	Pediatr Blood Cancer	64	9		10.1002/pbc.26497
Journal Article	A. Bocquier; L. Fressard; S. Legleye; P. Verger; P. Peretti-Watel	2016	Social Differentiation of Sun-Protection Behaviors: The Mediating Role of Cognitive Factors	Am J Prev Med	50	3	e81-e90	10.1016/j.amepre.2015.07.040
Journal Article	A. Bodomo; E. S. Chabal	2014	Africa - Asia Relations through the Prism of Television Drama How Africans in Hong Kong Conceptualize Korean Culture	African and Asian Studies	13	4	504-529	10.1163/15692108-12341319
Journal Article	A. Bolad; I. Nebie; F. Esposito; K. Berzins	2004	The use of impregnated curtains does not affect antibody responses against Plasmodium falciparum and complexity of infecting parasite populations in children from Burkina Faso	Acta Trop	90	3	237-47	10.1016/j.actatropica.2003.12.004
Journal Article	A. Bonura; S. Corinti; A. Artale; G. Di Felice; S. Amoroso; M. Melis; D. Geraci; P. Colombo	2007	A hybrid expressing genetically engineered major allergens of the Parietaria pollen as a tool for specific allergy vaccination	International Archives of Allergy and Immunology	142	4	274-284	10.1159/000097358
Journal Article	A. Borovoy; C. A. Roberto	2015	Japanese and American public health approaches to preventing population weight gain: A role for paternalism?	Social Science & Medicine	143		62-70	10.1016/j.socscimed.2015.08.018
Journal Article	A. Bose; C. L. Coles; null Gunavathi; H. John; P. Moses; P. Raghupathy; C. Kirubakaran; R. E. Black; W. A. Brooks; M. Santosham	2006	Efficacy of zinc in the treatment of severe pneumonia in hospitalized children <2 y old	American Journal of Clinical Nutrition	83	5	1089‐96; quiz 1207	10.1093/ajcn/83.5.1089
Journal Article	A. Boudebbouz; S. Boudalia; A. Bousbia; Y. Gueroui; M. I. Boussadia; M. L. Chelaghmia; R. Zebsa; A. M. Affoune; G. K. Symeon	2023	Determination of Heavy Metal Levels and Health Risk Assessment of Raw Cow Milk in Guelma Region, Algeria	Biological Trace Element Research	201	4	1704-1716	10.1007/s12011-022-03308-1
Journal Article	A. Bouguen; D. Filmer; K. Macours; S. Naudeau	2018	Preschool and Parental Response in a Second Best World Evidence from a School Construction Experiment	Journal of Human Resources	53	2	474-512	10.3368/jhr.53.2.1215-7581R1
Journal Article	A. Bouville; H. L. Beck; K. M. Thiessen; F. O. Hoffman; N. Potischman; S. L. Simon	2020	The Methodology Used to Assess Doses from the First Nuclear Weapons Test (Trinity) to the Populations of New Mexico	Health Phys	119	4	400-427	10.1097/hp.0000000000001331
Journal Article	A. Bovell-Ammon; D. Yentel; M. Koprowski; C. Wilkinson; M. Sandel	2021	Housing Is Health: A Renewed Call for Federal Housing Investments in Affordable Housing for Families With Children	Academic Pediatrics	21	1	19-23	10.1016/j.acap.2020.06.141
Journal Article	A. Bowie; C. Krupenye; P. Mbonzo; F. Minesi; B. Hare	2020	Implicit Measures Help Demonstrate the Value of Conservation Education in the Democratic Republic of the Congo	Front Psychol	11		386	10.3389/fpsyg.2020.00386
Journal Article	A. Bowie; W. Zhou; J. Tan; P. White; T. Stoinski; Y. Su; B. Hare	2022	Motivating children's cooperation to conserve forests	Conservation biology : the journal of the Society for Conservation Biology				10.1111/cobi.13922
Journal Article	A. Brancato; V. Castelli; G. Lavanco; R. A. M. Marino; C. Cannizzaro	2020	In utero Δ9-tetrahydrocannabinol exposure confers vulnerability towards cognitive impairments and alcohol drinking in the adolescent offspring: Is there a role for neuropeptide Y?	J Psychopharmacol	34	6	663-679	10.1177/0269881120916135
Journal Article	A. Brand; M. E. Visser; A. Schoonees; C. E. Naude	2022	Replacing salt with low‐sodium salt substitutes (LSSS) for cardiovascular health in adults, children and pregnant women	Cochrane Database of Systematic Reviews		8		10.1002/14651858.CD015207
Journal Article	A. Brasington; A. Abdelmegeid; V. Dwivedi; A. Kols; Y. M. Kim; N. Khadka; B. Rawlins; A. Gibson	2016	Promoting Healthy Behaviors among Egyptian Mothers: A Quasi-Experimental Study of a Health Communication Package Delivered by Community Organizations	PLoS ONE	11	3	e0151783	10.1371/journal.pone.0151783
Journal Article	A. Bretzler; J. Nikiema; F. Lalanne; L. Hoffmann; J. Biswakarma; L. Siebenaller; D. Demange; M. Schirmer; S. J. Hug	2020	Arsenic removal with zero-valent iron filters in Burkina Faso: Field and laboratory insights	Sci Total Environ	737		139466	10.1016/j.scitotenv.2020.139466
Journal Article	A. Bridge; W. Kipp; K. Raine; J. Konde-Lule	2006	Nutritional status and food consumption patterns of young children living in Western Uganda	East Afr Med J	83	11	619-25	10.4314/eamj.v83i11.9478
Journal Article	A. Brito; E. Hertrampf; M. Olivares	2012	Low prevalence of anemia in children aged 19 to 72 months in Chile	Food Nutr Bull	33	4	308-11	10.1177/156482651203300411
Journal Article	A. Brito; F. Franco; H. Brentani; P. C. B. Beltrão-Braga	2023	Assessment of vulnerability dimensions considering Family History and environmental interplay in Autism Spectrum Disorder	BMC Psychiatry	23	1		10.1186/s12888-023-04747-3
Journal Article	A. Brito; M. Olivares; T. Pizarro; L. Rodriguez; E. Hertrampf	2013	Chilean complementary feeding program reduces anemia and improves iron status in children aged 11 to 18 months	Food Nutr Bull	34	4	378-85	10.1177/156482651303400402
Journal Article	A. Brown	2014	Maternal restraint and external eating behaviour are associated with formula use or shorter breastfeeding duration	Appetite	76		30-35	10.1016/j.appet.2013.12.022
Journal Article	A. Brunie; M. Lydon; K. Stankevitz; N. Chintu; C. Brennan; K. Danna; K. H. Rademacher	2022	What are the prospects for the hormonal IUD in the public sector? A mixed-method study of the user population in Zambia	BMC Women's Health	22	1		10.1186/s12905-022-01745-7
Journal Article	A. Buah-Kwofie; M. S. Humphries	2021	Organochlorine pesticide accumulation in fish and catchment sediments of Lake St Lucia: Risks for Africa's largest estuary	Chemosphere	274		129712	10.1016/j.chemosphere.2021.129712
Journal Article	A. Bucci; E. Petrella; F. Celico; G. Naclerio	2017	Use of molecular approaches in hydrogeological studies: the case of carbonate aquifers in southern Italy	Hydrogeology Journal	25	4	1017-1031	10.1007/s10040-017-1562-8
Journal Article	A. Buczynska; I. Szadkowska-Stanczyk	2005	Identification of health hazards to rural population living near pesticide dump sites in Poland	Int J Occup Med Environ Health	18	4	331-9
Journal Article	A. Buda; O. Dean; H. R. Adams; S. Mwanza-Kabaghe; M. J. Potchen; E. G. Mbewe; P. P. Kabundula; M. Mweemba; B. Matoka; M. Mathews; J. A. Menon; B. Wang; G. L. Birbeck; D. R. Bearden	2021	Neighborhood-Based Socioeconomic Determinants of Cognitive Impairment in Zambian Children With HIV: A Quantitative Geographic Information Systems Approach	J Pediatric Infect Dis Soc				10.1093/jpids/piab076
Journal Article	A. Buelo; S. McLean; S. Julious; J. Flores-Kim; A. Bush; J. Henderson; J. Y. Paton; A. Sheikh; M. Shields; H. Pinnock; A. R. C. Grp	2018	At-risk children with asthma (ARC): a systematic review	Thorax	73	9	813-824	10.1136/thoraxjnl-2017-210939
Journal Article	A. Bush	2021	Severe and Difficult Asthma: Diagnosis and Management-Challenges for a Low-Resource Environment	Indian J Pediatr				10.1007/s12098-021-03952-w
Journal Article	A. Busuttil; J. O. Obafunwa; A. Ahmed	1994	Suicidal inhalation of vehicular exhaust in the Lothian and Borders region of Scotland	Hum Exp Toxicol	13	8	545-50	10.1177/096032719401300807
Journal Article	A. C. Amarillo; I. Tavera Busso; H. Carreras	2014	Exposure to polycyclic aromatic hydrocarbons in urban environments: health risk assessment by age groups	Environ Pollut	195		157-62	10.1016/j.envpol.2014.08.027
Journal Article	A. C. B. Angeluci; P. M. F. Baena; V. M. Gasquez	2018	EVALUATION CHILD EDUCATION IN THE HISTORICAL CONTEXT	Nuances-Estudos Sobre Educacao	29	3	68-80	10.32930/nuances.v29i3.5195
Journal Article	A. C. B. Castilho; A. P. Stafussa; J. C. B. Ribeiro; M. S. Dos Santos Pozza; H. Tormo; G. S. Madrona	2021	Quality assessment of artisanal cheeses in the northwest region of Paran√°	J Dairy Res	88	1	95-97	10.1017/s0022029921000030
Journal Article	A. C. B. Leme; R. M. Fisberg; A. V. de Mello; C. H. Sales; G. Ferrari; J. Haines; A. Rigotti; G. Gómez; I. Kovalskys; L. Y. C. Sanabria; M. Herrera-Cuenca; M. C. Y. Garcia; R. G. Pareja; M. Fisberg	2021	Food sources of shortfall nutrients among latin americans: Results from the latin american study of health and nutrition (elans)	International Journal of Environmental Research and Public Health	18	9		10.3390/ijerph18094967
Journal Article	A. C. B. Trude; A. Y. Kharmats; J. C. Jones-Smith; J. Gittelsohn	2018	Exposure to a multi-level multi-component childhood obesity prevention community- randomized controlled trial: patterns, determinants, and implications	Trials	19			10.1186/s13063-018-2663-y
Journal Article	A. C. B. Trude; E. Steeves; C. Shipley; P. J. Surkan; P. D. Sato; T. Estep; S. Clanton; L. Lachenmayr; J. Gittelsohn	2018	A Youth-Leader Program in Baltimore City Recreation Centers: Lessons Learned and Applications	Health Promotion Practice	19	1	75-85	10.1177/1524839917728048
Journal Article	A. C. B. Trude; P. J. Surkan; E. A. Steeves; K. P. Porter; J. Gittelsohn	2019	The impact of a multilevel childhood obesity prevention intervention on healthful food acquisition, preparation, and fruit and vegetable consumption on African-American adult caregivers	Public Health Nutrition	22	7	1300-1315	10.1017/s1368980018003038
Journal Article	A. C. B. Trude; P. J. Surkan; L. J. Cheskin; J. Gittelsohn	2018	A multilevel, multicomponent childhood obesity prevention group-randomized controlled trial improves healthier food purchasing and reduces sweet-snack consumption among low-income African-American youth	Nutrition Journal	17			10.1186/s12937-018-0406-2
Journal Article	A. C. Bacelo; C. D. S. Cople-Rodrigues; J. L. Gonçalves; M. S. Borges Quintana; P. R. Torres; C. S. A. Cardoso; M. P. D. Silva; R. Espirito Santo; C. F. Almeida; P. S. D. Silva; P. D. Brito	2019	Nutritional status of human T-lymphotropic virus 1 patients: A retrospective study	Clin Nutr ESPEN	34		32-36	10.1016/j.clnesp.2019.09.007
Journal Article	A. C. Barbosa; S. R. Silva; J. G. Dorea	1998	Concentration of mercury in hair of indigenous mothers and infants from the Amazon basin	Arch Environ Contam Toxicol	34	1	100-5	10.1007/s002449900291
Journal Article	A. C. Binter; J. Y. Bernard; M. Mon-Williams; A. Andiarena; L. Gonz√°lez-Safont; M. Vafeiadi; J. Lepeule; R. Soler-Blasco; L. Alonso; M. Kampouri; R. McEachan; L. Santa-Marina; J. Wright; L. Chatzi; J. Sunyer; C. Philippat; M. Nieuwenhuijsen; M. Vrijheid; M. Guxens	2021	Urban environment and cognitive and motor function in children from four European birth cohorts	Environ Int	158		106933	10.1016/j.envint.2021.106933
Journal Article	A. C. Bissek; E. N. Tabah; E. Kouotou; V. Sini; F. N. Yepnjio; R. Nditanchou; R. N. Nchufor; D. Defo; F. Dema; J. Y. Fonsah; A. K. Njamnshi; W. F. Muna	2012	The spectrum of skin diseases in a rural setting in Cameroon (sub-Saharan Africa)	BMC Dermatol	12		7	10.1186/1471-5945-12-7
Journal Article	A. C. Buch; J. C. Niemeyer; E. D. Marques; E. V. Silva-Filho	2021	Ecological risk assessment of trace metals in soils affected by mine tailings	J Hazard Mater	403		123852	10.1016/j.jhazmat.2020.123852
Journal Article	A. C. Carle	2010	Mitigating systematic measurement error in comparative effectiveness research in heterogeneous populations	Med Care	48	6 Suppl	S68-74	10.1097/MLR.0b013e3181d59557
Journal Article	A. C. Collinson; P. T. Ngom; S. E. Moore; G. Morgan; A. M. Prentice	2008	Birth season and environmental influences on blood leucocyte and lymphocyte subpopulations in rural Gambian infants	BMC Immunol	9		18	10.1186/1471-2172-9-18
Journal Article	A. C. Curtis; B. Sattler	2018	Organophosphate insecticide exposure: A clinical consideration of chlorpyrifos regulation	Journal of the American Association of Nurse Practitioners	30	5	299-304	10.1097/jxx.0000000000000028
Journal Article	A. C. D. Iddings; S. G. McCafferty	2007	Carnival in a mainstream kindergarten classroom: A Bakhtinian analysis of second language learners' off-task behaviors	Modern Language Journal	91	1	31-44
Journal Article	A. C. De Young; A. C. Haag; J. A. Kenardy; R. M. Kimble; M. A. Landolt	2016	Coping with Accident Reactions (CARE) early intervention programme for preventing traumatic stress reactions in young injured children: study protocol for two randomised controlled trials	Trials	17		362	10.1186/s13063-016-1490-2
Journal Article	A. C. Dennis; S. M. Wilson; M. V. Mosha; G. G. Masenga; K. J. Sikkema; K. E. Terroso; M. H. Watt	2016	Experiences of social support among women presenting for obstetric fistula repair surgery in Tanzania	International Journal of Womens Health	8		429-439	10.2147/ijwh.s110202
Journal Article	A. C. Dode; M. M. Leao; A. Tejo Fde; A. C. Gomes; D. C. Dode; M. C. Dode; C. W. Moreira; V. A. Condessa; C. Albinatti; W. T. Caiaffa	2011	Mortality by neoplasia and cellular telephone base stations in the Belo Horizonte municipality, Minas Gerais state, Brazil	Sci Total Environ	409	19	3649-65	10.1016/j.scitotenv.2011.05.051
Journal Article	A. C. Dorsemans; M. F. Essop; E. Bourdon	2023	Can the introduction of an authentic learning exercise lead to the modulation of breakfast behavior in undergraduate students at University of La Réunion?	Advances in physiology education	47	1	93-96	10.1152/advan.00117.2021
Journal Article	A. C. Dunn; T. A. Walker; J. Redd; D. Sugerman; J. McFadden; T. Singh; J. Jasperse; B. O. Kamara; T. Sesay; J. McAuley; P. H. Kilmarx	2016	Nosocomial transmission of Ebola virus disease on pediatric and maternity wards: Bombali and Tonkolili, Sierra Leone, 2014	American Journal of Infection Control	44	3	269-272	10.1016/j.ajic.2015.09.016
Journal Article	A. C. Ekpe; S. A. Adefemi; M. D. Pemi	2022	Anaemia among Pregnant Women: Prevalence and Pattern at Booking Clinic of a Tertiary Health Care Facility in North Central Nigeria	West Afr J Med	39	3	228-236
Journal Article	A. C. Ezeh; B. U. Mberu; J. O. Emina	2009	Stall in fertility decline in Eastern African countries: regional analysis of patterns, determinants and implications	Philos Trans R Soc Lond B Biol Sci	364	1532	2991-3007	10.1098/rstb.2009.0166
Journal Article	A. C. Fernández-Gaxiola; L. M. De-Regil	2019	Intermittent iron supplementation for reducing anaemia and its associated impairments in adolescent and adult menstruating women	Cochrane Database of Systematic Reviews		1		10.1002/14651858.CD009218.pub3
Journal Article	A. C. Freeman; A. K. Yousafzai; S. M. Filteau; M. Pai	2002	Serum leptin in disabled and non-disabled children in an Indian slum population	Eur J Clin Nutr	56	10	967-72	10.1038/sj.ejcn.1601418
Journal Article	A. C. G. Silva; C. S. A. Silva-Torres; D. V. Nascimento; J. B. Torres	2021	Sexual maturity, lack of partner choice and sperm precedence in the promiscuous ladybird beetle Eriopis connexa (Germar): Who is my father?	Behav Processes	192		104500	10.1016/j.beproc.2021.104500
Journal Article	A. C. Ghani; C. J. Sutherland; E. M. Riley; C. J. Drakeley; J. T. Griffin; R. D. Gosling; J. A. N. Filipe	2009	Loss of Population Levels of Immunity to Malaria as a Result of Exposure-Reducing Interventions: Consequences for Interpretation of Disease Trends	PLoS ONE	4	2		10.1371/journal.pone.0004383
Journal Article	A. C. Gomez; J. D. Valenciano; J. F. V. Munoz	2018	Endogenous quarrying resources and territorial development. A case study of the Marble area (Almeria, Spain)	Revista De Estudios Regionales		111	51-75
Journal Article	A. C. Gore; J. Balthazart; D. Bikle; D. O. Carpenter; D. Crews; P. Czernichow; E. Diamanti-Kandarakis; R. M. Dores; D. Grattan; P. R. Hof; A. N. Hollenberg; C. Lange; A. V. Lee; J. E. Levine; R. P. Millar; R. J. Nelson; M. Porta; M. Poth; D. M. Power; G. S. Prins; E. C. Ridgway; E. F. Rissman; J. A. Romijn; P. E. Sawchenko; P. D. Sly; O. Söder; H. S. Taylor; M. Tena-Sempere; H. Vaudry; K. Wallen;…	2014	Reprint of: Policy decisions on endocrine disruptors should be based on science across disciplines: A response to Dietrich et al	Hormones and Behavior	65	2	190-193	10.1016/j.yhbeh.2013.09.001
Journal Article	A. C. Gore; V. A. Chappell; S. E. Fenton; J. A. Flaws; A. Nadal; G. S. Prins; J. Toppari; R. T. Zoeller	2015	EDC-2: The Endocrine Society's Second Scientific Statement on Endocrine-Disrupting Chemicals	Endocrine Reviews	36	6	1-150	10.1210/er.2015-1010
Journal Article	A. C. Huber; R. Tobias; H. J. Mosler	2014	Evidence-based tailoring of behavior-change campaigns: increasing fluoride-free water consumption in rural Ethiopia with persuasion	Appl Psychol Health Well Being	6	1	96-118	10.1111/aphw.12018
Journal Article	A. C. Huston	2002	Reforms and child development	Future of Children	12	1	59-77
Journal Article	A. C. Ka'e; J. Fokam; W. L. R. Togna Pabo; A. Nanfack; E. Ngoufack Jagni Semengue; Y. Bouba; A. D. Nka; S. Tetang; G. Beloumou; D. Takou; C. Chenwi; M. C. Tommo Tchouaket; A. Abba; S. Djupsa; S. M. Sosso; N. B. Pamen; J. O. Otshudiema; Y. Boum, 3rd; V. Colizzi; A. Ndjolo; C. F. Perno; F. Ceccherini-Silberstein; M. M. Santoro	2023	Evaluation of archived drug resistance mutations in HIV-1 DNA among vertically infected adolescents under antiretroviral treatment in Cameroon: Findings during the COVID-19 pandemic	HIV Med	24	6	691-702	10.1111/hiv.13459
Journal Article	A. C. Kay; J. T. Jost	2003	Complementary justice: effects of poor but happy" and "poor but honest" stereotype exemplars on system justification and implicit activation of the justice motive"	J Pers Soc Psychol	85	5	823-37	10.1037/0022-3514.85.5.823
Journal Article	A. C. L. Mackenzie; S. L. Curtis; R. L. Callahan; E. E. Tolley; I. S. Speizer; S. L. Martin; A. Brunie	2020	Women's Perspectives on Contraceptive-Induced Amenorrhea in Burkina Faso and Uganda	Int Perspect Sex Reprod Health	46		247-262	10.1363/46e1520
Journal Article	A. C. L√≥pez; L. A. Fern√°ndez; A. M. Alippi	2020	Traceability of potential enterotoxigenic Bacillus cereus in bee-pollen samples from Argentina throughout the production process	Int J Food Microbiol	334		108816	10.1016/j.ijfoodmicro.2020.108816
Journal Article	A. C. Levine; M. A. Barry; M. Gainey; S. Nasrin; K. Qu; C. H. Schmid; E. J. Nelson; S. C. Garbern; M. Monjory; R. Rosen; N. H. Alam	2021	Derivation of the first clinical diagnostic models for dehydration severity in patients over five years with acute diarrhea	PLoS Negl Trop Dis	15	3	e0009266	10.1371/journal.pntd.0009266
Journal Article	A. C. Lindsay; A. de Sá Melo Alves; G. V. B. Vianna; C. A. M. Arruda; M. H. Hasselmann; M. M. T. Machado; M. L. Greaney	2022	A qualitative study conducted in the United States exploring the perspectives of Brazilian immigrant fathers about their preschool-age children’s physical activity and screen time	Journal of Public Health (Germany)	30	6	1619-1632	10.1007/s10389-020-01411-y
Journal Article	A. C. Lindsay; C. A. M. Arruda; M. M. T. Machado; G. P. De Andrade; M. L. Greaney	2018	Exploring how Brazilian immigrant mothers living in the USA obtain information about physical activity and screen time for their preschool-aged children: a qualitative study	Bmj Open	8	8		10.1136/bmjopen-2018-021844
Journal Article	A. C. Lindsay; M. L. Greaney; S. F. Wallington; T. Mesa; C. F. Salas	2017	A review of early influences on physical activity and sedentary behaviors of preschool-age children in high-income countries	Journal for Specialists in Pediatric Nursing	22	3		10.1111/jspn.12182
Journal Article	A. C. Linhares; J. S. Bresee	2000	Rotavirus vaccines and vaccination in Latin America	Rev Panam Salud Publica	8	5	305-31	10.1590/s1020-49892000001000002
Journal Article	A. C. Lipus; J. S. Leon; S. C. Calle; K. L. Andes	2018	It Is Not Natural Anymore": Nutrition, Urbanization, and Indigenous Identity on Bolivia's Andean Plateau"	Qualitative Health Research	28	11	1802-1812	10.1177/1049732318761862
Journal Article	A. C. Lusk; W. C. Willett; V. Morris; C. Byner; Y. P. Li	2019	Bicycle Facilities Safest from Crime and Crashes: Perceptions of Residents Familiar with Higher Crime/Lower Income Neighborhoods in Boston	International Journal of Environmental Research and Public Health	16	3		10.3390/ijerph16030484
Journal Article	A. C. McClain; G. W. Evans; K. L. Dickin	2021	Maternal Stress Moderates the Relationship of Food Insufficiency with Body Mass Index Trajectories from Childhood to Early Adulthood among U.S. Rural Youth	Child Obes	17	4	263-271	10.1089/chi.2020.0284
Journal Article	A. C. McClain; K. L. Dickin; J. Dollahite	2019	Life course influences on food provisioning among low-income, Mexican-born mothers with young children at risk of food insecurity	Appetite	132		8-17	10.1016/j.appet.2018.09.014
Journal Article	A. C. Meneguelli-Souza; I. A. Pestana; L. S. Azevedo; M. G. de Almeida; C. M. M. de Souza	2021	Arsenic in the lower drainage basin of the Para√≠ba do Sul River (Southeast Brazil): dynamics between the water column and sediment	Environ Monit Assess	193	2	57	10.1007/s10661-020-08830-0
Journal Article	A. C. Noordam; L. Carvajal-Velez; A. B. Sharkey; M. Young; J. W. L. Cals	2015	Care Seeking Behaviour for Children with Suspected Pneumonia in Countries in Sub-Saharan Africa with High Pneumonia Mortality	PLoS ONE	10	2		10.1371/journal.pone.0117919
Journal Article	A. C. Ojule; B. O. Osotimehin	1998	The influence of iodine deficiency on the cognitive performance of school children in Saki, south-west Nigeria	Afr J Med Med Sci	27	1-2	95-9
Journal Article	A. C. Ojule; O. A. Ejele; H. C. Opurum	2001	HIV infection: risk of occupational exposure in a chemical pathology laboratory in Nigeria	Niger Postgrad Med J	8	2	78-80
Journal Article	A. C. Oliveira; A. M. Oliveira; M. S. Almeida; A. M. Silva; L. Adan; A. M. Ladeia	2008	Alanine aminotransferase and high sensitivity C-reactive protein: correlates of cardiovascular risk factors in youth	J Pediatr	152	3	337-42	10.1016/j.jpeds.2007.07.013
Journal Article	A. C. Olufemi; A. Mji; M. S. Mukhola	2019	Health risks of exposure to air pollutants among students in schools in the vicinities of coal mines	Energy Exploration & Exploitation	37	6	1638-1656	10.1177/0144598718765489
Journal Article	A. C. Olufemi; A. Mji; M. S. Mukhola	2022	Potential Health Risks of Lead Exposure from Early Life through Later Life: Implications for Public Health Education	Int J Environ Res Public Health	19	23		10.3390/ijerph192316006
Journal Article	A. C. P. Silvério; I. Martins; D. A. Nogueira; M. A. S. Mello; E. A. C. Loyola; M. M. C. Graciano	2020	Assessment of Primary Health Care for rural workers exposed to pesticides	Rev Saude Publica	54		09	10.11606/s1518-8787.2020054001455
Journal Article	A. C. Palmer; K. J. Schulze; S. K. Khatry; L. M. De Luca; K. P. West	2015	Sex differences in the early life correlates of natural antibody concentrations	Journal of Developmental Origins of Health and Disease	6	6	501-511	10.1017/s2040174415001373
Journal Article	A. C. R. Geronimo; E. S. P. Melo; K. R. N. Silva; H. S. Pereira; V. A. Nascimento; D. J. Machate; V. A. do Nascimento	2021	Human Health Risk Assessment of Heavy Metals and Metalloids in Herbal Medicines Used to Treat Anxiety: Monitoring of Safety	Frontiers in Pharmacology	12			10.3389/fphar.2021.772928
Journal Article	A. C. Reese; R. Burgos-Gil; S. D. Cleary; K. Lora; I. Rivera; J. Gittelsohn; S. Seper; R. Monge-Rojas; U. Colón-Ramos	2023	Use of a Water Filter at Home Reduces Sugary Drink Consumption among Parents and Infants/Toddlers in a Predominantly Hispanic Community: Results from the Water Up!@ Home Intervention Trial	Journal of the Academy of Nutrition and Dietetics	123	1	41-51	10.1016/j.jand.2022.06.006
Journal Article	A. C. Ruiz	2016	The impact of education on intergenerational occupational mobility in Spain	Journal of Vocational Behavior	92		94-104	10.1016/j.jvb.2015.11.010
Journal Article	A. C. S. de Vasconcellos; S. R. B. Ferreira; C. C. de Sousa; M. W. de Oliveira; M. de Oliveira Lima; P. C. Basta	2022	Health Risk Assessment Attributed to Consumption of Fish Contaminated with Mercury in the Rio Branco Basin, Roraima, Amazon, Brazil	Toxics	10	9		10.3390/toxics10090516
Journal Article	A. C. S. Vasconcellos; G. Hallwass; J. G. Bezerra; A. N. S. Aciole; H. N. M. Meneses; M. O. Lima; I. M. Jesus; S. S. Hacon; P. C. Basta	2021	Health Risk Assessment of Mercury Exposure from Fish Consumption in Munduruku Indigenous Communities in the Brazilian Amazon	Int J Environ Res Public Health	18	15		10.3390/ijerph18157940
Journal Article	A. C. S. Vasconcellos; P. R. G. Barrocas; C. M. V. Ruiz; D. S. Mourao; S. S. Hacon	2018	Burden of Mild Mental Retardation attributed to prenatal methylmercury exposure in Amazon: local and regional estimates	Cien Saude Colet	23	11	3535-3545	10.1590/1413-812320182311.15812016
Journal Article	A. C. Scannapieco; C. A. Conte; M. Rivarola; J. P. Wulff; I. Muntaabski; A. Ribone; F. Milla; J. L. Cladera; S. B. Lanzavecchia	2020	Transcriptome analysis of Anastrepha fraterculus sp. 1 males, females, and embryos: insights into development, courtship, and reproduction	BMC Genet	21	Suppl 2	136	10.1186/s12863-020-00943-2
Journal Article	A. C. Seale; F. Bianchi-Jassir; N. J. Russell; M. Kohli-Lynch; C. J. Tann; J. Hall; L. Madrid; H. Blencowe; S. Cousens; C. J. Baker; L. Bartlett; C. Cutland; M. G. Gravett; P. T. Heath; M. Ip; K. Le Doare; S. A. Madhi; C. E. Rubens; S. K. Saha; S. J. Schrag; A. Sobanjo-ter Meulen; J. Vekemans; J. E. Lawn	2017	Estimates of the Burden of Group B Streptococcal Disease Worldwide for Pregnant Women, Stillbirths, and Children	Clinical Infectious Diseases	65		S200-S219	10.1093/cid/cix664
Journal Article	A. C. Steer; J. R. Carapetis; T. M. Nolan; F. Shann	2002	Systematic review of rheumatic heart disease prevalence in children in developing countries: the role of environmental factors	J Paediatr Child Health	38	3	229-34	10.1046/j.1440-1754.2002.00772.x
Journal Article	A. C. T. Conteçotto; G. C. Pante; J. C. Castro; A. A. Souza; R. S. Lini; J. C. Z. Romoli; B. A. Abreu Filho; J. M. G. Mikcha; S. A. G. Mossini; M. Machinski Junior	2021	Occurrence, exposure evaluation and risk assessment in child population for aflatoxin M1 in dairy products in Brazil	Food and Chemical Toxicology	148			10.1016/j.fct.2020.111913
Journal Article	A. C. T. de Souza; K. E. Peterson; F. M. O. Andrade; J. Gardner; A. Ascherio	2000	Circumstances of post-neonatal deaths in Ceara, Northeast Brazil: mothers' health care-seeking behaviors during their infants' fatal illness	Social Science & Medicine	51	11	1675-1693
Journal Article	A. C. Targino; R. M. Harrison; P. Krecl; P. Glantz; C. H. de Lima; D. Beddows	2019	Surface ozone climatology of South Eastern Brazil and the impact of biomass burning events	J Environ Manage	252		109645	10.1016/j.jenvman.2019.109645
Journal Article	A. C. Toloza; A. Lucia; E. Zerba; H. Masuh; M. I. Picollo	2010	Eucalyptus essential oil toxicity against permethrin-resistant Pediculus humanus capitis (Phthiraptera: Pediculidae)	Parasitol Res	106	2	409-14	10.1007/s00436-009-1676-6
Journal Article	A. C. Toloza; J. Zygadlo; G. M. Cueto; F. Biurrun; E. Zerba; M. I. Picollo	2006	Fumigant and repellent properties of essential oils and component compounds against permethrin-resistant Pediculus humanus capitis (Anoplura: Pediculidae) from Argentina	J Med Entomol	43	5	889-95	10.1603/0022-2585(2006)43[889:farpoe]2.0.co;2
Journal Article	A. C. Tricco; C. C. Lachance; P. Rios; N. Darvesh; J. Antony; A. Radhakrishnan; S. S. Anand; N. Baxter; K. E. A. Burns; D. Coyle; J. A. Curran; K. Fiest; I. D. Graham; G. Hawker; F. Légaré; J. Watt; H. O. Witteman; J. P. Clark; I. L. Bourgeault; J. P. Leigh; S. B. Ahmed; K. Lawford; A. Aiken; H. J. Falk-Krzesinski; E. V. Langlois; C. McCabe; S. Shepperd; B. Skidmore; R. Pattani; N. Leon; J. Lundi…	2020	Global evidence of gender inequity in academic health research: a living scoping review protocol	JBI Evid Synth	18	10	2181-2193	10.11124/jbies-20-00078
Journal Article	A. C. Tsai; M. Tomlinson; W. S. Comulada; M. J. Rotheram-Borus	2016	Intimate Partner Violence and Depression Symptom Severity among South African Women during Pregnancy and Postpartum: Population-Based Prospective Cohort Study	PLoS Medicine	13	1		10.1371/journal.pmed.1001943
Journal Article	A. C. van Dyk	2001	Why me and not my neighbour?" HIV/AIDS care and counselling in a traditional African context"	Curationis	24	3	4-11	10.4102/curationis.v24i3.840
Journal Article	A. C. Vrazo; J. Firth; A. Amzel; R. Sedillo; J. Ryan; B. R. Phelps	2018	Interventions to significantly improve service uptake and retention of HIV-positive pregnant women and HIV-exposed infants along the prevention of mother-to-child transmission continuum of care: systematic review	Tropical Medicine & International Health	23	2	136-148	10.1111/tmi.13014
Journal Article	A. C. Widga; N. M. Lewis	1999	Defined, in-home, prenatal nutrition intervention for low-income women	J Am Diet Assoc	99	9	1058-62; quiz 1063	10.1016/s0002-8223(99)00251-5
Journal Article	A. Cabr√©-Riera; L. van Wel; I. Liorni; A. Thielens; L. E. Birks; L. Pierotti; W. Joseph; L. Gonz√°lez-Safont; J. Ibarluzea; A. Ferrero; A. Huss; J. Wiart; L. Santa-Marina; M. Torrent; T. Vrijkotte; M. Capstick; R. Vermeulen; M. Vrijheid; E. Cardis; M. R√∂√∂sli; M. Guxens	2021	Association between estimated whole-brain radiofrequency electromagnetic fields dose and cognitive function in preadolescents and adolescents	Int J Hyg Environ Health	231		113659	10.1016/j.ijheh.2020.113659
Journal Article	A. Cafaro; C. Sgadari; O. Picconi; A. Tripiciano; S. Moretti; V. Francavilla; M. R. Pavone Cossut; S. Butto; G. Cozzone; F. Ensoli; P. Monini; B. Ensoli	2018	cART intensification by the HIV-1 Tat B clade vaccine: progress to phase III efficacy studies""	Expert Rev Vaccines	17	2	115-126	10.1080/14760584.2018.1418666
Journal Article	A. Camacho; E. Van Brussel; L. Carrizales; R. Flores-Ramirez; B. Verduzco; S. R. A. Huerta; M. Leon; F. Diaz-Barriga	2016	Mercury Mining in Mexico: I. Community Engagement to Improve Health Outcomes from Artisanal Mining	Annals of Global Health	82	1	149-155	10.1016/j.aogh.2016.01.014
Journal Article	A. Carasso; C. E. Steuerle	2005	The hefty penalty on marriage facing many households with children	Future Child	15	2	157-75
Journal Article	A. Case; C. Paxson	2006	Children's health and social mobility	Future Child	16	2	151-73
Journal Article	A. Caspi; B. R. E. Wright; T. E. Moffitt; P. A. Silva	1998	Early failure in the labor market: Childhood and adolescent predictors of unemployment in the transition to adulthood	American Sociological Review	63	3	424-451	10.2307/2657557
Journal Article	A. Cassini; E. Colzani; A. Pini; M. J. J. Mangen; D. Plass; S. A. McDonald; G. Maringhini; A. van Lier; J. A. Haagsma; A. H. Havelaar; P. Kramarz; M. E. Kretzschmar; B. CoDE Consortium	2018	Impact of infectious diseases on population health using incidence-based disability-adjusted life years (DALYs): results from the Burden of Communicable Diseases in Europe study, European Union and European Economic Area countries, 2009 to 2013	Eurosurveillance	23	16	15-34	10.2807/1560-7917.es.2018.23.16.17-00454
Journal Article	A. Castano; F. Cutanda; M. Esteban; P. Part; C. Navarro; S. Gomez; M. Rosado; A. Lopez; E. Lopez; K. Exley; B. K. Schindler; E. Govarts; L. Casteleyn; M. Kolossa-Gehring; U. Fiddicke; H. Koch; J. Angerer; E. Den Hond; G. Schoeters; O. Sepai; M. Horvat; L. E. Knudsen; D. Aerts; A. Joas; P. Biot; R. Joas; J. A. Jimenez-Guerrero; G. Diaz; C. Pirard; A. Katsonouri; M. Cerna; A. C. Gutleb; D. Ligocka;…	2015	Fish consumption patterns and hair mercury levels in children and their mothers in 17 EU countries	Environ Res	141		58-68	10.1016/j.envres.2014.10.029
Journal Article	A. Castro; P. Farmer	2005	Understanding and addressing AIDS-related stigma: from anthropological theory to clinical practice in Haiti	Am J Public Health	95	1	53-9	10.2105/ajph.2003.028563
Journal Article	A. Catherwood; K. Robinson; R. Hunt; J. Grech; J. Goodwin	2022	Twenty years of being BloodSafe in South Australia	Transfusion Medicine	32		18	10.1111/tme.12933
Journal Article	A. Cattaneo; A. Amani; N. Charpak; S. De Leon-Mendoza; S. Moxon; S. Nimbalkar; G. Tamburlini; J. Villegas; A. M. Bergh	2018	Report on an international workshop on kangaroo mother care: lessons learned and a vision for the future	Bmc Pregnancy and Childbirth	18			10.1186/s12884-018-1819-9
Journal Article	A. Ceccato; P. Nicolini; D. Frezzato	2017	A Low-Computational-Cost Strategy to Localize Points in the Slow Manifold Proximity for Isothermal Chemical Kinetics	International Journal of Chemical Kinetics	49	7	477-493	10.1002/kin.21091
Journal Article	A. Cediel Ulloa; A. Gliga; T. M. Love; D. Pineda; D. W. Mruzek; G. E. Watson; P. W. Davidson; C. F. Shamlaye; J. J. Strain; G. J. Myers; E. van Wijngaarden; J. Ruegg; K. Broberg	2021	Prenatal methylmercury exposure and DNA methylation in seven-year-old children in the Seychelles Child Development Study	Environ Int	147		106321	10.1016/j.envint.2020.106321
Journal Article	A. Chacko; D. O. Carpenter; L. Callaway; P. D. Sly	2015	Early-life risk factors for chronic nonrespiratory diseases	European Respiratory Journal	45	1	244-259	10.1183/09031936.00070214
Journal Article	A. Chacowry; L. J. McEwen; K. Lynch	2018	Recovery and resilience of communities in flood risk zones in a small island developing state: A case study from a suburban settlement of Port Louis, Mauritius	International Journal of Disaster Risk Reduction	28		826-838	10.1016/j.ijdrr.2018.03.019
Journal Article	A. Chalkidis; D. Jampaiah; A. Aryana; C. D. Wood; P. G. Hartley; Y. M. Sabri; S. K. Bhargava	2020	Mercury-bearing wastes: Sources, policies and treatment technologies for mercury recovery and safe disposal	J Environ Manage	270		110945	10.1016/j.jenvman.2020.110945
Journal Article	A. Chandola; A. Kathait; V. Bamola; D. Badoni	2021	DIETARY IODINE INTAKE, THYROID STATUS and EDUCATIONAL PERFORMANCE: A STUDY of HIMALAYAN HOUSEHOLDS	European Thyroid Journal	10	SUPPL 1	31	10.1159/000517526
Journal Article	A. Chaudry; C. Wimer	2016	Poverty is Not Just an Indicator: The Relationship Between Income, Poverty, and Child Well-Being	Academic Pediatrics	16	3	S23-S29	10.1016/j.acap.2015.12.010
Journal Article	A. Chauhan; R. P. Saini	2015	Renewable energy based off-grid rural electrification in Uttarakhand state of India: Technology options, modelling method, barriers and recommendations	Renewable & Sustainable Energy Reviews	51		662-681	10.1016/j.rser.2015.06.043
Journal Article	A. Chemerilovai; N. Myagkovas; V. Litvinovs; L. G. Chuvakhina; N. A. Rabotnikova	2019	Modern approaches to the development of the sport education system in developed countries	Journal of Human Sport and Exercise	14		S497-S504	10.14198/jhse.2019.14.Proc4.08
Journal Article	A. Chen; K. N. Dietrich; X. Huo; S. M. Ho	2011	Developmental neurotoxicants in e-waste: an emerging health concern	Environ Health Perspect	119	4	431-8	10.1289/ehp.1002452
Journal Article	A. Cherkani-Hassani; I. Ghanname; A. Zinedine; H. Sefrioui; Z. Qmichou; N. Mouane	2020	Aflatoxin M1 prevalence in breast milk in Morocco: Associated factors and health risk assessment of newborns CONTAMILK study""	Toxicon	187		203-208	10.1016/j.toxicon.2020.09.008
Journal Article	A. Cherkani-Hassani; I. Ghanname; A. Zinedine; H. Sefrioui; Z. Qmichou; N. Mouane	2022	Ochratoxin a in breast milk in Morocco: the affecting dietary habits of the lactating mothers and the degree of exposure of newborns CONTAMILK study""	Drug Chem Toxicol	45	3	1081-1087	10.1080/01480545.2020.1808669
Journal Article	A. Cherkani-Hassani; M. Slaoui; I. Ghanname; B. Mojemmi; A. Belhaj; B. Kers; M. Flayou; N. Mouane	2021	Levels of mercury in Moroccan breast milk and the affecting factors: CONTAMILK study	Regulatory Toxicology and Pharmacology	127			10.1016/j.yrtph.2021.105065
Journal Article	A. Cherkani-Hassani; M. Slaoui; I. Ghanname; B. Mojemmi; R. Eljaoudi; A. Belhaj; B. Kers; M. Flayou; N. Mouane	2021	Lead concentrations in breast milk of Moroccan nursing mothers and associated factors of exposure: CONTAMILK STUDY	Environ Toxicol Pharmacol	85		103629	10.1016/j.etap.2021.103629
Journal Article	A. Cherrington; G. Corbie-Smith; D. E. Pathman	2007	Do adults who believe in periodic health examinations receive more clinical preventive services?	Prev Med	45	4	282-9	10.1016/j.ypmed.2007.05.016
Journal Article	A. Chiabi; A. N. M. Djimafo; S. Nguefack; E. Mah; F. Nguefack Dongmo; F. Angwafo, 3rd	2020	Severe malaria in Cameroon: Pattern of disease in children at the Yaounde Gynaeco-Obstetric and Pediatric hospital	J Infect Public Health	13	10	1469-1472	10.1016/j.jiph.2020.02.038
Journal Article	A. Chiarenza; M. Dauvrin; V. Chiesa; S. Baatout; H. Verrept	2019	Supporting access to healthcare for refugees and migrants in European countries under particular migratory pressure	Bmc Health Services Research	19			10.1186/s12913-019-4353-1
Journal Article	A. Chikanda; J. Crush	2018	Global Zimbabweans: Diaspora Engagement and Disengagement	Journal of International Migration and Integration	19	4	1037-1057	10.1007/s12134-018-0582-0
Journal Article	A. Chiu; S. Modi; E. D. Rivadeneira; E. H. Koumans	2016	Optimizing Infant HIV Diagnosis in Resource-Limited Settings: Modeling the Impact of HIV DNA PCR Testing at Birth	J Acquir Immune Defic Syndr	73	4	454-462	10.1097/qai.0000000000001126
Journal Article	A. Chohan; H. Petaway; V. Rivera-Diaz; A. Day; O. Colaianni; M. Keramati	2020	Per and polyfluoroalkyl substances scientific literature review: water exposure, impact on human health, and implications for regulatory reform	Rev Environ Health				10.1515/reveh-2020-0049
Journal Article	A. Chong; I. Cohen; E. Field; E. Nakasone; M. Torero	2016	Iron Deficiency and Schooling Attainment in Peru	American Economic Journal-Applied Economics	8	4	222-255	10.1257/app.20140494
Journal Article	A. Chouk√©r; A. C. Stahn	2020	COVID-19-The largest isolation study in history: the value of shared learnings from spaceflight analogs	NPJ Microgravity	6		32	10.1038/s41526-020-00122-8
Journal Article	A. Christen; G. Duran Pacheco; J. Hattendorf; B. F. Arnold; M. Cevallos; S. Indergand; J. M. Colford; D. Mausezahl	2011	Factors associated with compliance among users of solar water disinfection in rural Bolivia	BMC Public Health	11		210	10.1186/1471-2458-11-210
Journal Article	A. Christofides; K. P. Asante; C. Schauer; W. Sharieff; S. Owusu-Agyei; S. Zlotkin	2006	Multi-micronutrient Sprinkles including a low dose of iron provided as microencapsulated ferrous fumarate improves haematologic indices in anaemic children: a randomized clinical trial	Matern Child Nutr	2	3	169-80	10.1111/j.1740-8709.2006.00060.x
Journal Article	A. Ciapponi; A. Bardach; L. Rey Ares; D. Glujovsky; M. L. Cafferata; S. Cesaroni; A. Bhatti	2019	Sequential inactivated (IPV) and live oral (OPV) poliovirus vaccines for preventing poliomyelitis	Cochrane Database of Systematic Reviews		12		10.1002/14651858.CD011260.pub2
Journal Article	A. Ciapponi; S. Lewin; C. A. Herrera; N. Opiyo; T. Pantoja; E. Paulsen; G. Rada; C. S. Wiysonge; G. Bastías; L. Dudley; et al.	2017	Delivery arrangements for health systems in low‐income countries: an overview of systematic reviews	Cochrane Database of Systematic Reviews		9		10.1002/14651858.CD011083.pub2
Journal Article	A. Cilliers; A. J. Adler; H. Saloojee	2015	Anti‐inflammatory treatment for carditis in acute rheumatic fever	Cochrane Database of Systematic Reviews		5		10.1002/14651858.CD003176.pub3
Journal Article	A. Cittadino; N. Ocello; M. V. Majul; R. Ajhuacho; P. Dietrich; M. A. Igarzabal	2020	Heavy metal pollution and health risk assessment of soils from open dumps in the Metropolitan Area of Buenos Aires, Argentina	Environ Monit Assess	192	5	291	10.1007/s10661-020-8246-x
Journal Article	A. Civra; M. G. Giuffrida; M. Donalisio; L. Napolitano; Y. Takada; B. S. Coulson; A. Conti; D. Lembo	2015	Identification of Equine Lactadherin-derived Peptides That Inhibit Rotavirus Infection via Integrin Receptor Competition	Journal of Biological Chemistry	290	19	12403-12414	10.1074/jbc.M114.620500
Journal Article	A. Clair; E. Baker	2022	Cold homes and mental health harm: Evidence from the UK Household Longitudinal Study	Social Science and Medicine	314			10.1016/j.socscimed.2022.115461
Journal Article	A. Clappier; P. Thunis; M. Beekmann; J. P. Putaud; A. de Meij	2021	Impact of SO(x), NO(x) and NH(3) emission reductions on PM(2.5) concentrations across Europe: Hints for future measure development	Environ Int	156		106699	10.1016/j.envint.2021.106699
Journal Article	A. Clark; J. Tate; U. Parashar; M. Jit; M. Hasso-Agopsowicz; N. Henschke; B. Lopman; K. Van Zandvoort; C. Pecenka; P. Fine; C. Sanderson	2019	Mortality reduction benefits and intussusception risks of rotavirus vaccination in 135 low-income and middle-income countries: a modelling analysis of current and alternative schedules	Lancet Glob Health	7	11	e1541-e1552	10.1016/s2214-109x(19)30412-7
Journal Article	A. Clark; R. Black; J. Tate; A. Roose; K. Kotloff; D. Lam; W. Blackwelder; U. Parashar; C. Lanata; G. Kang; C. Troeger; J. Platts-Mills; A. Mokdad; C. Sanderson; L. Lamberti; M. Levine; M. Santosham; D. Steele; Surveillance Global Rotavirus	2017	Estimating global, regional and national rotavirus deaths in children aged < 5 years: Current approaches, new analyses and proposed improvements	PLoS ONE	12	9		10.1371/journal.pone.0183392
Journal Article	A. Clavijo; A. A. Khan; J. Mendoza; J. H. Montenegro; E. D. Johnson; A. O. Adeleye; A. M. Rubiano	2019	The Role of Decompressive Craniectomy in Limited Resource Environments	Frontiers in Neurology	10			10.3389/fneur.2019.00112
Journal Article	A. Clermont; S. R. Kodish; A. Matar Seck; A. Salifou; J. Rosen; R. F. Grais; S. Isanaka	2018	Acceptability and Utilization of Three Nutritional Supplements during Pregnancy: Findings from a Longitudinal, Mixed-Methods Study in Niger	Nutrients	10	8		10.3390/nu10081073
Journal Article	A. Cohen; Y. Tao; Q. Luo; G. M. Zhong; J. Romm; J. M. Colford; I. Ray	2015	Microbiological Evaluation of Household Drinking Water Treatment in Rural China Shows Benefits of Electric Kettles: A Cross-Sectional Study	PLoS ONE	10	9		10.1371/journal.pone.0138451
Journal Article	A. Colao; G. Muscogiuri; P. Piscitelli	2016	Environment and Health: Not Only Cancer	International Journal of Environmental Research and Public Health	13	7		10.3390/ijerph13070724
Journal Article	A. Collado; J. W. Felton; H. Taylor; A. Eure; R. Yi	2019	Conscientiousness explains the link between childhood neglect and cigarette smoking in adults from a low-income, urban area–the differential effects of sex	Child abuse & neglect	88		152‐158	10.1016/j.chiabu.2018.10.015
Journal Article	A. Collado; M. Calderon; L. MacPherson; C. Lejuez	2016	The Efficacy of Behavioral Activation Treatment Among Depressed Spanish-Speaking Latinos	Journal of Consulting and Clinical Psychology	84	7	651-657	10.1037/ccp0000103
Journal Article	A. Combrink; F. Greyling; H. du Plessis	2008	From the point of view of an outsider: The role of identity and space in the development of a community specific youth novella	Tydskrif Vir Letterkunde	45	2	32-47
Journal Article	A. Compaore; S. Gies; B. Brabin; H. Tinto; L. Brabin	2018	Community approval required for periconceptional adolescent adherence to weekly iron and/or folic acid supplementation: a qualitative study in rural Burkina Faso	Reprod Health	15	1	48	10.1186/s12978-018-0490-y
Journal Article	A. Conan; C. E. O'Reilly; E. Ogola; J. B. Ochieng; A. J. Blackstock; R. Omore; L. Ochieng; F. Moke; M. B. Parsons; L. H. Xiao; D. Roellig; T. H. Farag; J. P. Nataro; K. L. Kotloff; M. M. Levine; E. D. Mintz; R. F. Breiman; S. Cleaveland; D. L. Knobel	2017	Animal-related factors associated with moderate-to-severe diarrhea in children younger than five years in western Kenya: A matched case-control study	Plos Neglected Tropical Diseases	11	8		10.1371/journal.pntd.0005795
Journal Article	A. Condino-Neto; J. L. Franco; F. J. Espinosa-Rosales; L. E. Leiva; A. King; O. Porras; M. Oleastro; L. Bezrodnik; A. S. Grumach; B. T. Costa-Carvalho; R. U. Sorensen	2012	Advancing the management of primary immunodeficiency diseases in Latin America: Latin American Society for Immunodeficiencies (LASID) Initiatives	Allergologia Et Immunopathologia	40	3	187-193	10.1016/j.aller.2012.01.003
Journal Article	A. Conroy; R. Namazzi; A. Batte; J. Ssenkusu; O. R. Opoka; C. John	2021	POS-173 ACUTE KIDNEY INJURY AND RENAL RECOVERY IN UGANDAN CHILDREN WITH SEVERE MALARIA	Kidney International Reports	6	4	S70	10.1016/j.ekir.2021.03.184
Journal Article	A. Coppo; M. R. Galanti; L. Giordano; D. Buscemi; S. Bremberg; F. Faggiano	2014	School policies for preventing smoking among young people	Cochrane Database of Systematic Reviews		10		10.1002/14651858.CD009990.pub2
Journal Article	A. Corneli; M. Wang; K. Agot; K. Ahmed; J. Lombaard; L. Van Damme	2014	Perception of HIV risk and adherence to a daily, investigational pill for HIV prevention in FEM-PrEP	J Acquir Immune Defic Syndr	67	5	555-63	10.1097/qai.0000000000000362
Journal Article	A. Cossarizza; H. D. Chang; A. Radbruch; A. Acs; D. Adam; S. Adam-Klages; W. W. Agace; N. Aghaeepour; M. Akdis; M. Allez; L. N. Almeida; G. Alvisi; G. Anderson; I. Andrä; F. Annunziato; A. Anselmo; P. Bacher; C. T. Baldari; S. Bari; V. Barnaba; J. Barros-Martins; L. Battistini; W. Bauer; S. Baumgart; N. Baumgarth; D. Baumjohann; B. Baying; M. Bebawy; B. Becher; W. Beisker; V. Benes; R. Beyaert; A…	2019	Guidelines for the use of flow cytometry and cell sorting in immunological studies (second edition)	Eur J Immunol	49	10	1457-1973	10.1002/eji.201970107
Journal Article	A. Covaci; E. Den Hond; T. Geens; E. Govarts; G. Koppen; H. Frederiksen; L. E. Knudsen; T. A. Morck; A. C. Gutleb; C. Guignard; E. Cocco; M. Horvat; E. Heath; T. Kosjek; D. Mazej; J. S. Tratnik; A. Castano; M. Esteban; F. Cutanda; J. J. Ramos; M. Berglund; K. Larsson; B. A. Jonsson; P. Biot; L. Casteleyn; R. Joas; A. Joas; L. Bloemen; O. Sepai; K. Exley; G. Schoeters; J. Angerer; M. Kolossa-Gehri…	2015	Urinary BPA measurements in children and mothers from six European member states: Overall results and determinants of exposure	Environ Res	141		77-85	10.1016/j.envres.2014.08.008
Journal Article	A. Crandall; B. M. Magnusson; C. L. Hanson; B. Leavitt	2021	The effects of adverse and advantageous childhood experiences on adult health in a low-income sample	Acta Psychol (Amst)	220		103430	10.1016/j.actpsy.2021.103430
Journal Article	A. Crepet; M. Vanacker; C. Sprong; W. de Boer; U. Blaznik; M. Kennedy; C. Anagnostopoulos; D. L. Christodoulou; J. Ruprich; I. Rehurkova; J. L. Domingo; B. H. Jensen; F. Metruccio; A. Moretto; L. Jacxsens; P. Spanoghe; D. Senaeven; H. van der Voet; J. van Klaveren	2019	Selecting mixtures on the basis of dietary exposure and hazard data: application to pesticide exposure in the European population in relation to steatosis	International Journal of Hygiene and Environmental Health	222	2	291-306	10.1016/j.ijheh.2018.12.002
Journal Article	A. Curto; D. Donaire-Gonzalez; M. N. Manaca; R. Gonzalez; C. Sacoor; I. Rivas; M. Gascon; G. A. Wellenius; X. Querol; J. Sunyer; E. Macete; C. Menendez; C. Tonne	2019	Predictors of personal exposure to black carbon among women in southern semi-rural Mozambique	Environ Int	131		104962	10.1016/j.envint.2019.104962
Journal Article	A. Cwik; I. Kasprzyk; T. Wojcik; K. Borycka; P. Carinanos	2018	Attractiveness of urban parks for visitors versus their potential allergenic hazard: A case study in Rzeszow, Poland	Urban Forestry & Urban Greening	35		221-229	10.1016/j.ufug.2018.09.009
Journal Article	A. Czerniewska; W. C. Muangi; R. Aunger; K. Massa; V. Curtis	2019	Theory-driven formative research to inform the design of a national sanitation campaign in Tanzania	Plos One	14	8		10.1371/journal.pone.0221445
Journal Article	A. D. Balami; S. M. Said; N. A. M. Zulkefli; B. Norsa'adah; B. Audu	2021	Improving malaria preventive practices and pregnancy outcomes through a health education intervention: A randomized controlled trial	Malar J	20	1	55	10.1186/s12936-021-03586-5
Journal Article	A. D. Benner; A. Thornton; R. Crosnoe	2017	Children's exposure to sustainability practices during the transition from preschool into school and their learning and socioemotional development	Applied Developmental Science	21	2	121-134	10.1080/10888691.2016.1175946
Journal Article	A. D. Bertoldi; A. L. Camargo; M. P. Silveira; A. M. Menezes; M. C. Assuncao; H. Goncalves; P. C. Hallal	2014	Self-medication among adolescents aged 18 years: the 1993 Pelotas (Brazil) birth cohort study	J Adolesc Health	55	2	175-81	10.1016/j.jadohealth.2014.02.010
Journal Article	A. D. Boyd; C. M. Furgal	2022	Towards a participatory approach to risk communication: the case of contaminants and Inuit health	JOURNAL OF RISK RESEARCH	25	7	892-910	10.1080/13669877.2022.2061035
Journal Article	A. D. da Cruz; A. G. McArthur; C. C. Silva; M. P. Curado; B. W. Glickman	1994	Human micronucleus counts are correlated with age, smoking, and cesium-137 dose in the Goiania (Brazil) radiological accident	Mutat Res	313	1	57-68	10.1016/0165-1161(94)90033-7
Journal Article	A. D. da Cruz; J. Curry; M. P. Curado; B. W. Glickman	1996	Monitoring hprt mutant frequency over time in T-lymphocytes of people accidentally exposed to high doses of ionizing radiation	Environ Mol Mutagen	27	3	165-75	10.1002/(sici)1098-2280(1996)27:3<165::aid-em1>3.0.co;2-e
Journal Article	A. D. Dick; J. T. Rosenbaum; H. A. Al-Dhibi; R. Belfort; A. P. Brezin; S. P. Chee; J. L. Davis; A. V. Ramanan; K. H. Sonoda; E. Carreno; H. Nascimento; S. Salah; S. Salek; J. Siak; L. Steeples; Cons Fundamentals Care Uveitis Int	2018	Guidance on Noncorticosteroid Systemic Immunomodulatory Therapy in Noninfectious Uveitis Fundamentals Of Care for UveitiS (FOCUS) Initiative	Ophthalmology	125	5	757-773	10.1016/j.ophtha.2017.11.017
Journal Article	A. D. Flaxman; N. Fullman; M. W. Otten, Jr.; M. Menon; R. E. Cibulskis; M. Ng; C. J. Murray; S. S. Lim	2010	Rapid scaling up of insecticide-treated bed net coverage in Africa and its relationship with development assistance for health: a systematic synthesis of supply, distribution, and household survey data	PLoS Med	7	8	e1000328	10.1371/journal.pmed.1000328
Journal Article	A. D. Forero L√≥pez; D. M. Villagran; E. M. Fernandez; C. V. Spetter; N. S. Buzzi; M. D. Fern√°ndez Severini	2021	Chromium behavior in a highly urbanized coastal area (Bah√≠a Blanca Estuary, Argentina)	Mar Pollut Bull	165		112093	10.1016/j.marpolbul.2021.112093
Journal Article	A. D. Gernand; K. J. Schulze; C. P. Stewart; K. P. West; P. Christian	2016	Micronutrient deficiencies in pregnancy worldwide: health effects and prevention	Nature Reviews Endocrinology	12	5	274-289	10.1038/nrendo.2016.37
Journal Article	A. D. Johnson; A. J. Markowitz	2018	Associations Between Household Food Insecurity in Early Childhood and Children's Kindergarten Skills	Child Development	89	2	e1-e17	10.1111/cdev.12764
Journal Article	A. D. Jones; A. K. M. Hayter; C. P. Baker; P. Prabhakaran; V. Gupta; B. Kulkarni; G. D. Smith; Y. Ben-Shlomo; K. V. R. Krishna; P. U. Kumar; S. Kinra	2016	The co-occurrence of anemia and cardiometabolic disease risk demonstrates sex-specific sociodemographic patterning in an urbanizing rural region of southern India	European Journal of Clinical Nutrition	70	3	364-372	10.1038/ejcn.2015.177
Journal Article	A. D. Jones; Z. Shi; N. J. Lambrecht; Y. Jiang; J. Wang; M. Burmeister; M. Li; B. Lozoff	2021	Maternal Overweight and Obesity during Pregnancy Are Associated with Neonatal, but Not Maternal, Hepcidin Concentrations	Journal of Nutrition	151	8	2296-2304	10.1093/jn/nxab133
Journal Article	A. D. Kis	2010	ABC for AIDS prevention in Guinea: migrant gold mining communities address their risks	AIDS Care	22	4	520-5	10.1080/09540120903253965
Journal Article	A. D. L. Bailey; V. L. Fulgoni; N. Shah; A. C. Patterson; F. Gutierrez-Orozco; R. S. Mathews; K. R. Walsh	2021	Nutrient intake adequacy from food and beverage intake of us children aged 1–6 years from nhanes 2001–2016	Nutrients	13	3	1-13	10.3390/nu13030827
Journal Article	A. D. Lopez; C. D. Mathers	2006	Measuring the global burden of disease and epidemiological transitions: 2002-2030	Annals of Tropical Medicine and Parasitology	100	5-6	481-499	10.1179/136485906x97417
Journal Article	A. D. Martinez; R. E. Jimenez	1999	Prevention of mental health in Mexico. Current state and perspectives	Salud Mental	22		154-158
Journal Article	A. D. Menger-Ogle; D. J. Graham	2018	The influence of front-of-package nutrition claims on food perceptions and purchase intentions among Nepali consumers	Food Quality and Preference	66		160-170	10.1016/j.foodqual.2017.12.017
Journal Article	A. D. Mwaka; J. R. Semakula; C. Abbo; R. Idro	2018	Nodding syndrome: recent insights into etiology, pathophysiology, and treatment	Research and Reports in Tropical Medicine	9		89-93	10.2147/rrtm.s145209
Journal Article	A. D. Rieder; S. L. Roth; C. Musyimi; D. Ndetei; R. B. Sassi; V. Mutiso; G. B. Hall; A. Gonzalez	2019	Impact of maternal adverse childhood experiences on child socioemotional function in rural Kenya: Mediating role of maternal mental health	Dev Sci	22	5	e12833	10.1111/desc.12833
Journal Article	A. D. S. Soares; A. M. V. Wanzeler; G. H. S. Cavalcante; Emds Barros; R. C. M. Carneiro; F. M. Tuji	2021	Therapeutic effects of andiroba (Carapa guianensis Aubl) oil, compared to low power laser, on oral mucositis in children underwent chemotherapy: A clinical study	J Ethnopharmacol	264		113365	10.1016/j.jep.2020.113365
Journal Article	A. D. Salisu; M. G. Hasheem	2010	Pattern of ototoxicity in a Nigerian teaching hospital	Niger J Med	19	3	320-3
Journal Article	A. D. Shapiro	2003	A global view on prophylaxis: possibilities and consequences	Haemophilia	9		10-17	10.1046/j.1365-2516.9.s1.2.x
Journal Article	A. D. Smith; M. J. Warren; H. Refsum; N. A. M. Eskin	2018	Vitamin B-12	New Research and Developments of Water-Soluble Vitamins	83		215-279	10.1016/bs.afnr.2017.11.005
Journal Article	A. D. Smith; Y. I. Kim; H. Refsum	2008	Is folic acid good for everyone?	American Journal of Clinical Nutrition	87	3	517-533
Journal Article	A. D. Williams; L. C. Messer; J. Kanner; S. Ha; K. L. Grantz; P. Mendola	2020	Ethnic Enclaves and Pregnancy and Behavior Outcomes Among Asian/Pacific Islanders in the USA	J Racial Ethn Health Disparities	7	2	224-233	10.1007/s40615-019-00650-4
Journal Article	A. D. Williams; S. Ha; E. Shenassa; L. C. Messer; J. Kanner; P. Mendola	2021	Joint effects of ethnic enclave residence and ambient volatile organic compounds exposure on risk of gestational diabetes mellitus among Asian/Pacific Islander women in the United States	Environ Health	20	1	56	10.1186/s12940-021-00738-7
Journal Article	A. D. Yeap; R. Hamilton; S. Charalambous; T. Dwadwa; G. J. Churchyard; P. W. Geissler; A. D. Grant	2010	Factors influencing uptake of HIV care and treatment among children in South Africa - a qualitative study of caregivers and clinic staff	AIDS Care	22	9	1101-7	10.1080/09540121003602218
Journal Article	A. da Silva Bonif√°cio; R. de Lima Brum; R. A. Tavella; P. F. Ramires; I. M. Lessa; M. Dos Santos; F. M. R. da Silva J√∫nior	2021	Human health risk assessment of metals and anions in surface water from a mineral coal region in Brazil	Environ Monit Assess	193	9	567	10.1007/s10661-021-09359-6
Journal Article	A. Dagvadorj; E. Ota; S. Shahrook; P. B. Olkhanud; K. Takehara; N. Hikita; B. Bavuusuren; R. Mori; T. Nakayama	2016	Hospitalization risk factors for children's lower respiratory tract infection: A population-based, cross-sectional study in Mongolia	Scientific Reports	6			10.1038/srep24615
Journal Article	A. Danchin; T. W. Ng; G. Turinici	2020	A New Transmission Route for the Propagation of the SARS-CoV-2 Coronavirus	Biology (Basel)	10	1		10.3390/biology10010010
Journal Article	A. D'Angelo; G. Ferraguti; C. Petrella; A. Greco; M. Ralli; M. Vitali; M. Framarino Dei Malatesta; M. Fiore; M. Ceccanti; M. P. Messina	2021	Challenges for Midwives' Healthcare Practice in the Next Decade: COVID-19 - Global Climate Changes - Aging and Pregnancy - Gestational Alcohol Abuse	Clin Ter	171	1	e30-e36	10.7417/ct.2021.2277
Journal Article	A. D'Angiulli; S. J. Lipina; A. Olesinska	2012	Explicit and implicit issues in the developmental cognitive neuroscience of social inequality	Frontiers in Human Neuroscience	6			10.3389/fnhum.2012.00254
Journal Article	A. Dannhauser; C. Bester; G. Joubert; P. Badenhorst; M. Slabber; A. Badenhorst; E. Du Toit; H. Barnard; P. Botha; L. Nogabe	2000	Nutritional status of preschool children in informal settlement areas near Bloemfontein, South Africa	Public Health Nutr	3	3	303-12
Journal Article	A. Das; A. K. Parihar; S. Barpete; S. Kumar; S. Gupta	2021	Current Perspectives on Reducing the Œ≤-ODAP Content and Improving Potential Agronomic Traits in Grass Pea (Lathyrus sativus L.)	Front Plant Sci	12		703275	10.3389/fpls.2021.703275
Journal Article	A. Das; G. Gordon-Ocejo; M. Kumar; N. Kumar; R. Needlman	2021	Association of the previous history of maternal depression with post-partum depression, anxiety, and stress in the neonatal intensive care unit	J Matern Fetal Neonatal Med	34	11	1741-1746	10.1080/14767058.2019.1647162
Journal Article	A. Datar; J. Liu; S. Linnemayr; C. Stecher	2013	The impact of natural disasters on child health and investments in rural India	Soc Sci Med	76	1	83-91	10.1016/j.socscimed.2012.10.008
Journal Article	A. Datta; W. Y. Lin; A. Rao; D. Diouf; A. Kouame; J. K. Edward; L. Bao; T. A. Louis; S. Baral	2019	Bayesian Estimation of MSM Population Size in Cote d'Ivoire	Statistics and Public Policy	6	1	1-13	10.1080/2330443x.2018.1546634
Journal Article	A. David; L. Singh; P. Da Silva; L. Scott; W. Stevens	2020	The Performance of the Abbott Real Time MTB RIF/INH Compared to the MTBDRplus V2 for the Identification of MDR-TB Among Isolates	Infect Drug Resist	13		3301-3308	10.2147/idr.s247524
Journal Article	A. Davidson; N. Novitzky	2012	STEM CELL TRANSPLANTATION FOR PRIMARY IMMUNODEFICIENCY	Current Allergy & Clinical Immunology	25	4	205-208
Journal Article	A. de Azevedo Paiva; P. H. Rondo; L. Rehder Vaz-de-Lima; C. de Freitas Oliveira; M. Ueda; C. Goncalves-Carvalho; L. G. Reinaldo	2010	The impact of vitamin A supplementation on the immune system of vitamin A-deficient children	Int J Vitam Nutr Res	80	3	188-96	10.1024/0300-9831/a000017
Journal Article	A. de Francisco; J. Chakraborty	1996	Maternal recall of tetanus toxoid vaccination	Annals of Tropical Paediatrics	16	1	49‐54
Journal Article	A. de la Torre; B. Sadeghi; R. D. Green; L. L. Kaiser; Y. G. Flores; C. F. Jackson; U. Shaikh; L. Whent; S. E. Schaefer	2013	Niños Sanos, Familia Sana: mexican immigrant study protocol for a multifaceted CBPR intervention to combat childhood obesity in two rural California towns	BMC Public Health	13		1033	10.1186/1471-2458-13-1033
Journal Article	A. De Vriese; R. Vanholder; N. Lameire	1997	Severe acute renal failure due to bromate intoxication: report of a case and discussion of management guidelines based on a review of the literature	Nephrol Dial Transplant	12	1	204-9	10.1093/ndt/12.1.204
Journal Article	A. Debay; M. Beltempo; N. Czuzoj-Shulman; H. Abenhaim	2022	Cardiopulmonary Resuscitation in Term Infants: Trends, Risk Factors, and Outcomes: A Population-Based Study	Journal of Obstetrics and Gynaecology Canada	44	5	607	10.1016/j.jogc.2022.02.038
Journal Article	A. Deka; S. Bhattacharyya	2019	Game dynamic model of optimal budget allocation under individual vaccination choice	Journal of Theoretical Biology	470		108-118	10.1016/j.jtbi.2019.03.014
Journal Article	A. Delpisheh; Y. Kelly; S. Rizwan; B. J. Brabin	2008	Salivary cotinine, doctor-diagnosed asthma and respiratory symptoms in primary schoolchildren	Matern Child Health J	12	2	188-93	10.1007/s10995-007-0229-9
Journal Article	A. Demis; B. Geda; T. Alemayehu; H. Abebe	2019	Iron and folic acid supplementation adherence among pregnant women attending antenatal care in North Wollo Zone northern Ethiopia: institution based cross-sectional study	BMC Res Notes	12	1	107	10.1186/s13104-019-4142-2
Journal Article	A. Dempsey; P. Sripad; K. Sultana; K. Kirk; S. M. I. Hossain; C. Warren	2021	Pathways to service access for pre-eclampsia and eclampsia in rural Bangladesh: Exploring women's care-seeking	PLoS One	16	2	e0245371	10.1371/journal.pone.0245371
Journal Article	A. Desai; L. E. Smith; M. N. Mbuya; A. Chigumira; D. Fundira; N. V. Tavengwa; T. R. Malaba; F. D. Majo; J. H. Humphrey; R. J. Stoltzfus	2015	The SHINE Trial Infant Feeding Intervention: pilot Study of Effects on Maternal Learning and Infant Diet Quality in Rural Zimbabwe	Clinical Infectious Diseases	61 Suppl 7		S710‐5	10.1093/cid/civ846
Journal Article	A. Desalegn Wolide; A. Mossie; L. Gedefaw	2014	Nutritional iron deficiency anemia: magnitude and its predictors among school age children, southwest Ethiopia: a community based cross-sectional study	PLoS ONE	9	12	e114059	10.1371/journal.pone.0114059
Journal Article	A. Descatha; G. Sembajwe; M. Baer; F. Boccuni; C. Di Tecco; C. Duret; B. A. Evanoff; D. Gagliardi; I. D. Ivanov; N. Leppink; A. Marinaccio; L. L. M. Hanson; A. Ozguler; F. Pega; J. Pell; F. Pico; A. Pruss-Ustun; M. Ronchetti; Y. Roquelaure; E. Sabbath; G. A. Stevens; A. Tsutsumi; Y. Ujita; S. Iavicoli	2018	WHO/ILO work-related burden of disease and injury: Protocol for systematic reviews of exposure to long working hours and of the effect of exposure to long working hours on stroke	Environment International	119		366-378	10.1016/j.envint.2018.06.016
Journal Article	A. Devine; R. E. Howes; D. J. Price; K. A. Moore; B. Ley; J. A. Simpson; S. Dittrich; R. N. Price	2020	Cost-Effectiveness Analysis of Sex-Stratified Plasmodium vivax Treatment Strategies Using Available G6PD Diagnostics to Accelerate Access to Radical Cure	Am J Trop Med Hyg	103	1	394-403	10.4269/ajtmh.19-0943
Journal Article	A. Dhabangi; R. Idro; C. C. John; W. H. Dzik; G. E. Siu; R. O. Opoka; F. Ayebare; M. B. van Hensbroek	2019	Community perceptions of paediatric severe anaemia in Uganda	Plos One	14	1		10.1371/journal.pone.0209476
Journal Article	A. Dhir; S. Chen; M. Nieminen	2015	Predicting adolescent Internet addiction: The roles of demographics, technology accessibility, unwillingness to communicate and sought Internet gratifications	Computers in Human Behavior	51		24-33	10.1016/j.chb.2015.04.056
Journal Article	A. Dhir; S. F. Chen; M. Nieminen	2015	Psychometric Validation of Internet Addiction Test With Indian Adolescents	Journal of Educational Computing Research	53	1	15-31	10.1177/0735633115597491
Journal Article	A. Di Marzio; S. A. Lambertucci; A. J. García-Fernández; E. Martínez-López	2020	Temporal changes in metal concentrations in Andean condor feathers: a potential influence of volcanic activity	Environ Sci Pollut Res Int	27	20	25600-25611	10.1007/s11356-020-08981-0
Journal Article	A. Diaz; R. Baweja; J. K. Bonatakis; R. Baweja	2021	Global health disparities in vulnerable populations of psychiatric patients during the COVID-19 pandemic	World J Psychiatry	11	4	94-108	10.5498/wjp.v11.i4.94
Journal Article	A. Dieterich; H. Gaete	2021	Assessment of the genotoxicity of sediment elutriates from an aquatic ecosystem on Allium cepa: Limache stream in central Chile	Environ Monit Assess	193	5	243	10.1007/s10661-021-09029-7
Journal Article	A. Dillip; Z. M. Mboma; G. Greer; L. M. Lorenz	2018	To be honest, women do everything': understanding roles of men and women in net care and repair in Southern Tanzania"	Malaria Journal	17			10.1186/s12936-018-2608-7
Journal Article	A. Dimitrova; J. K. Bora	2020	Monsoon weather and early childhood health in India	PLoS One	15	4	e0231479	10.1371/journal.pone.0231479
Journal Article	A. Diouf; G. Garcon; Y. Diop; B. Ndiaye; C. Thiaw; M. Fall; O. Kane-Barry; D. Ba; J. M. Haguenoer; P. Shirali	2006	Environmental lead exposure and its relationship to traffic density among Senegalese children: a cross-sectional study	Hum Exp Toxicol	25	11	637-44	10.1177/0960327106074591
Journal Article	A. Dj√®nontin; A. Bouraima; C. Soares; S. Egbinola; G. Cottrell	2021	Human biting rhythm of Anopheles gambiae Giles, 1902 (Diptera: Culicidae) and sleeping behaviour of pregnant women in a lagoon area in Southern Benin	BMC Res Notes	14	1	200	10.1186/s13104-021-05615-7
Journal Article	A. Djazayery; A. Keshavarz; F. Ansari; M. Mahmoudi	2001	Iron status and socioeconomic determinants of the quantity and quality of dietary iron in a group of rural Iranian women	East Mediterr Health J	7	4-5	652-7
Journal Article	A. Dokter; B. Horst	2014	Strong and Healthy in Primary School Klasse2000 Program, Germany: A Program Impact Pathways (PIP) analysis	Food and Nutrition Bulletin	35	3	S124-S132	10.1177/15648265140353s205
Journal Article	A. Dostal; J. Baumgartner; N. Riesen; C. Chassard; C. M. Smuts; M. B. Zimmermann; C. Lacroix	2014	Effects of iron supplementation on dominant bacterial groups in the gut, faecal SCFA and gut inflammation: a randomised, placebo-controlled intervention trial in South African children	Br J Nutr	112	4	547-56	10.1017/s0007114514001160
Journal Article	A. Drewnowski; B. Caballero; J. K. Das; J. French; A. M. Prentice; L. R. Fries; T. M. van Koperen; P. Klassen-Wigger; B. J. Rolls	2018	Novel public-private partnerships to address the double burden of malnutrition	Nutrition Reviews	76	11	805-821	10.1093/nutrit/nuy035
Journal Article	A. Drewnowski; B. M. Popkin	1997	The nutrition transition: New trends in the global diet	Nutrition Reviews	55	2	31-43
Journal Article	A. Drovandi; P. A. Teague; B. Glass; B. Malau-Aduli	2018	A systematic review of smoker and non-smoker perceptions of visually unappealing cigarette sticks	Tobacco Induced Diseases	16			10.18332/tid/82191
Journal Article	A. Dula; S. Kurtz; M. L. Samper	1993	OCCUPATIONAL AND ENVIRONMENTAL REPRODUCTIVE HAZARDS EDUCATION AND RESOURCES FOR COMMUNITIES OF COLOR	Environmental Health Perspectives	101		181-189	10.2307/3431393
Journal Article	A. Dulin-Keita; K. Casazza; J. R. Fernandez; M. I. Goran; B. Gower	2012	Do neighbourhoods matter? Neighbourhood disorder and long-term trends in serum cortisol levels	J Epidemiol Community Health	66	1	24-9	10.1136/jech.2009.092676
Journal Article	A. Dutta; M. Alaka; T. Ibigbami; D. Adepoju; S. Adekunle; J. Olamijulo; B. Adedokun; O. Deji-Abiodun; R. Chartier; O. Ojengbede; C. O. Olopade	2021	Impact of prenatal and postnatal household air pollution exposure on lung function of 2-year old Nigerian children by oscillometry	Sci Total Environ	755	Pt 2	143419	10.1016/j.scitotenv.2020.143419
Journal Article	A. E. Addila; T. Azale; Y. K. Gete; M. Yitayal	2021	The effects of maternal alcohol consumption during pregnancy on adverse fetal outcomes among pregnant women attending antenatal care at public health facilities in Gondar town, Northwest Ethiopia: a prospective cohort study	Substance abuse treatment, prevention, and policy	16	1	64	10.1186/s13011-021-00401-x
Journal Article	A. E. Ades; J. Ratcliffe; D. M. Gibb; M. J. Sculpher	2000	Economic issues in the prevention of vertical transmission of HIV	Pharmacoeconomics	18	1	9-22	10.2165/00019053-200018010-00002
Journal Article	A. E. Armitage; D. Moretti	2019	The Importance of Iron Status for Young Children in Low- and Middle-Income Countries: A Narrative Review	Pharmaceuticals (Basel)	12	2		10.3390/ph12020059
Journal Article	A. E. Armitage; S. C. Agbla; M. Betts; E. A. Sise; M. W. Jallow; E. Sambou; B. Darboe; A. Worwui; G. M. Weinstock; M. Antonio; S. R. Pasricha; A. M. Prentice; H. Drakesmith; M. K. Darboe; B. A. Kwambana-Adams	2019	Rapid growth is a dominant predictor of hepcidin suppression and declining ferritin in Gambian infants	Haematologica	104	8	1542-1553	10.3324/haematol.2018.210146
Journal Article	A. E. Aziza; C. M. A. Iwegbue; G. O. Tesi; G. E. Nwajei; B. S. Martincigh	2021	Concentrations, sources, and exposure risk of polychlorinated biphenyls in soil profiles of the floodplain of the lower reaches of the River Niger, Nigeria	Environ Monit Assess	193	9	579	10.1007/s10661-021-09310-9
Journal Article	A. E. Bardach; N. Espínola; F. R. Cairoli; L. Perelli; D. Balan; A. Palacios; F. Augustovski; A. Pichón-Riviere; A. O. Alcaraz	2023	The burden of disease and economic impact of sugar-sweetened beverages' consumption in Argentina: A modeling study	PLoS ONE	18	2 February		10.1371/journal.pone.0279978
Journal Article	A. E. Baughcum; K. A. Burklow; C. M. Deeks; S. W. Powers; R. C. Whitaker	1998	Maternal feeding practices and childhood obesity - A focus group study of low-income mothers	Archives of Pediatrics & Adolescent Medicine	152	10	1010-1014
Journal Article	A. E. Baughcum; S. W. Powers; S. B. Johnson; L. A. Chamberlin; C. M. Deeks; A. Jain; R. C. Whitaker	2001	Maternal feeding practices and beliefs and their relationships to overweight in early childhood	J Dev Behav Pediatr	22	6	391-408
Journal Article	A. E. Bray; S. Ahmed; S. K. Das; S. H. Khan; M. J. Chisti; T. Ahmed; A. S. G. Faruque; G. J. Fuchs	2019	Viral Pathogen-Specific Clinical and Demographic Characteristics of Children with Moderate-to-Severe Diarrhea in Rural Bangladesh	American Journal of Tropical Medicine and Hygiene	101	2	304-309	10.4269/ajtmh.19-0152
Journal Article	A. E. Carlson	2018	The Clean Air Act's Blind Spot: Microclimates and Hotspot Pollution	Ucla Law Review	65	5	1036-1088
Journal Article	A. E. Cust; M. Drummond; D. T. Bishop; L. Azizi; H. Schmid; M. A. Jenkins; J. L. Hopper; B. K. Armstrong; J. F. Aitken; R. F. Kefford; G. G. Giles; F. Demenais; A. M. Goldstein; J. H. Barrett; P. A. Kanetsky; D. E. Elder; G. J. Mann; J. A. Newton-Bishop	2019	Associations of pigmentary and naevus phenotype with melanoma risk in two populations with comparable ancestry but contrasting levels of ambient sun exposure	J Eur Acad Dermatol Venereol	33	10	1874-1885	10.1111/jdv.15680
Journal Article	A. E. de Athayde; C. E. S. de Araujo; L. P. Sandjo; M. W. Biavatti	2021	Metabolomic analysis among ten traditional Arnica" (Asteraceae) from Brazil"	J Ethnopharmacol	265		113149	10.1016/j.jep.2020.113149
Journal Article	A. E. Denburg; S. Joffe; S. Gupta; S. C. Howard; R. C. Ribeiro; F. A. Antillon; R. Vasquez; L. L. Sung	2012	Pediatric oncology research in low income countries: Ethical concepts and challenges	Pediatric Blood & Cancer	58	4	492-497	10.1002/pbc.23419
Journal Article	A. E. Dolphin; A. H. Goodman; D. D. Amarasiriwardena	2005	Variation in elemental intensities among teeth and between pre- and postnatal regions of enamel	Am J Phys Anthropol	128	4	878-88	10.1002/ajpa.20213
Journal Article	A. E. Field; K. E. Peterson; S. L. Gortmaker; L. Cheung; H. Rockett; M. K. Fox; G. A. Colditz	1999	Reproducibility and validity of a food frequency questionnaire among fourth to seventh grade inner-city school children: implications of age and day-to-day variation in dietary intake	Public Health Nutr	2	3	293-300
Journal Article	A. E. Frosch; M. Venkatesan; M. K. Laufer	2011	Patterns of chloroquine use and resistance in sub-Saharan Africa: a systematic review of household survey and molecular data	Malar J	10		116	10.1186/1475-2875-10-116
Journal Article	A. E. Garrido; W. H. J. Strosnider; R. T. Wilson; J. Condori; R. W. Nairn	2017	Metal-contaminated potato crops and potential human health risk in Bolivian mining highlands	Environ Geochem Health	39	3	681-700	10.1007/s10653-017-9943-4
Journal Article	A. E. Hasselberg; L. Wessels; I. Aakre; F. Reich; A. Atter; M. Steiner-Asiedu; S. Amponsah; J. Pucher; M. Kjellevold	2020	Composition of nutrients, heavy metals, polycyclic aromatic hydrocarbons and microbiological quality in processed small indigenous fish species from Ghana: Implications for food security	PLoS One	15	11	e0242086	10.1371/journal.pone.0242086
Journal Article	A. E. Justice; G. Chittoor; E. Blanco; M. Graff; Y. Wang; C. Albala; J. L. Santos; B. Angel; B. Lozoff; V. S. Voruganti; K. E. North; S. Gahagan	2019	Genetic determinants of BMI from early childhood to adolescence: the Santiago Longitudinal Study	Pediatric Obesity	14	3		10.1111/ijpo.12479
Journal Article	A. E. Kurth; C. M. Cleland; D. C. Des Jarlais; H. Musyoki; J. A. Lizcano; N. Chhun; P. Cherutich	2015	HIV Prevalence, Estimated Incidence, and Risk Behaviors Among People Who Inject Drugs in Kenya	J Acquir Immune Defic Syndr	70	4	420-7	10.1097/qai.0000000000000769
Journal Article	A. E. Laher; F. Motara; R. Gihwala; M. Moolla	2022	The profile of patients presenting with intentional self-poisoning to the Charlotte Maxeke Johannesburg Academic Hospital emergency department, South Africa	South African Medical Journal	112	5	347-351	10.7196/SAMJ.2022.v112i5.16366
Journal Article	A. E. Larrea Valdivia; J. A. Reyes Larico; J. Salcedo Peña; E. D. Wannaz	2020	Health risk assessment of polycyclic aromatic hydrocarbons (PAHs) adsorbed in PM(2.5) and PM(10) in a region of Arequipa, Peru	Environ Sci Pollut Res Int	27	3	3065-3075	10.1007/s11356-019-07185-5
Journal Article	A. E. LeFevre; D. Mohan; D. Hutchful; L. Jennings; G. Mehl; A. Labrique; K. Romano; A. Moorthy	2017	Mobile Technology for Community Health in Ghana: what happens when technical functionality threatens the effectiveness of digital health programs?	BMC Med Inform Decis Mak	17	1	27	10.1186/s12911-017-0421-9
Journal Article	A. E. LeFevre; D. Mohan; S. Mazumder; L. L. Lamberti; S. Taneja; R. E. Black; C. L. Fischer-Walker	2016	Diarrhea no more: does zinc help the poor? Evidence on the effectiveness of programmatic efforts to reach poorest in delivering zinc and ORS at scale in UP and Gujarat, India	J Glob Health	6	2	021001	10.7189/jogh.06.021001
Journal Article	A. E. Locke; B. Kahali; S. I. Berndt; A. E. Justice; T. H. Pers; F. R. Day; C. Powell; S. Vedantam; M. L. Buchkovich; J. Yang; D. C. Croteau-Chonka; T. Esko; T. Fall; T. Ferreira; S. Gustafsson; Z. Kutalik; J. Luan; R. Magi; J. C. Randall; T. W. Winkler; A. R. Wood; T. Workalemahu; J. D. Faul; J. A. Smith; J. H. Zhao; W. Zhao; J. Chen; R. Fehrmann; A. K. Hedman; J. Karjalainen; E. M. Schmidt; D. …	2015	Genetic studies of body mass index yield new insights for obesity biology	Nature	518	7538	197-206	10.1038/nature14177
Journal Article	A. E. Margolis; J. W. Cohen; B. Ramphal; L. Thomas; V. Rauh; J. Herbstman; D. Pagliaccio	2022	Prenatal Exposure to Air Pollution and Early-Life Stress Effects on Hippocampal Subregional Volumes and Associations With Visuospatial Reasoning	Biological Psychiatry Global Open Science	2	3	292-300	10.1016/j.bpsgos.2022.05.003
Journal Article	A. E. Mohamed; A. M. Hasen; G. F. Mohammed; N. N. Elmaraghy	2015	Real-Time PCR of cytomegalovirus and Epstein-Barr virus in adult Egyptian patients with systemic lupus erythematosus	Int J Rheum Dis	18	4	452-8	10.1111/1756-185x.12261
Journal Article	A. E. Mu√±oz; F. Pollarsky; M. Marino; M. Cartier; C. M√≠guez; H. V√°zquez; D. √Ålvarez; P. Salgado; G. Romero	2021	Safety of Chronic Simvastatin Treatment in Patients with Decompensated Cirrhosis: Many Adverse Events but No Liver Injury	Dig Dis Sci	66	9	3199-3208	10.1007/s10620-020-06630-7
Journal Article	A. E. Ojimelukwe; M. O. Nafagha-Lawal; K. E. Lelei; A. O. Uche; E. P. Kika; S. Igbiri; B. B. Babatunde; F. D. Sikoki	2021	Petroleum hydrocarbon pollution in the Niger Delta: human health risk assessment of BTEX in biota	Toxicology and Environmental Health Sciences	13	1	65-72	10.1007/s13530-020-00072-4
Journal Article	A. E. Owen; M. P. Thompson; A. Shaffer; E. B. Jackson; N. J. Kaslow	2009	Family variables that mediate the relation between intimate partner violence (IPV) and child adjustment	Journal of Family Violence	24	7	433-445
Journal Article	A. E. P. Frosch; G. Ayodo; E. O. Odhiambo; K. Ireland; J. Vulule; S. E. Cusick	2018	Iron Deficiency is Prevalent among HIV-Infected Kenyan Adults and is Better Measured by Soluble Transferrin Receptor than Ferritin	American Journal of Tropical Medicine and Hygiene	99	2	439-444	10.4269/ajtmh.18-0208
Journal Article	A. E. Peden; P. Cullen; K. L. Francis; H. Moeller; M. M. Peden; P. P. Ye; M. Y. Tian; Z. Y. Zou; S. M. Sawyer; A. Aali; Z. Abbasi-Kangevari; M. Abbasi-Kangevari; M. Abdelmasseh; M. Abdoun; R. Abd-Rabu; D. M. Abdulah; A. M. Abdurehman; G. Abebe; A. M. Abebe; A. Abedi; H. Abidi; R. G. Aboagye; H. A. Ali; E. Abu-Gharbieh; D. E. Adane; T. D. Adane; I. Y. Addo; O. G. Adewole; S. Adhikari; M. Adnan; Q.…	2022	Adolescent transport and unintentional injuries: a systematic analysis using the Global Burden of Disease Study 2019	LANCET PUBLIC HEALTH	7	8	E657-E669	10.1016/S2468-2667(22)00134-7
Journal Article	A. E. Rahman; A. Iqbal; D. M. Hoque; M. Moinuddin; S. B. Zaman; Q. S. Rahman; T. Begum; A. I. Chowdhury; R. Haider; S. E. Arifeen; N. Kissoon; C. P. Larson	2017	Managing Neonatal and Early Childhood Syndromic Sepsis in Sub-District Hospitals in Resource Poor Settings: Improvement in Quality of Care through Introduction of a Package of Interventions in Rural Bangladesh	PLoS ONE	12	1	e0170267	10.1371/journal.pone.0170267
Journal Article	A. E. Sampson; S. Dixit; A. F. Meyers; R. Houser, Jr.	1995	The nutritional impact of breakfast consumption on the diets of inner-city African-American elementary school children	J Natl Med Assoc	87	3	195-202
Journal Article	A. E. Schutte; J. M. Van Rooyen; H. W. Huisman; H. S. Kruger; N. T. Malan; J. H. De Ridder	2003	Dietary markers of hypertension associated with pulse pressure and arterial compliance in black South African children: the THUSA Bana Study	Cardiovasc J S Afr	14	2	81-9
Journal Article	A. E. Sharma; E. C. Khoong; N. Rivadeneira; M. Sierra; M. C. Fang; N. Gupta; R. Pramanik; H. Tran; T. Whitezell; V. Fontil; S. Y. Lee; U. Sarkar	2022	Warfarin Monitoring in Safety-Net Health Systems: Analysis by Race/Ethnicity and Language Preference	J Gen Intern Med	37	11	2703-2710	10.1007/s11606-021-07283-6
Journal Article	A. E. Shoman; N. S. Mostafa; A. A. Musslem	2015	Nutritional status and parasitic infestation among working children in a village in Egypt: a comparative study	J Egypt Public Health Assoc	90	2	80-4	10.1097/01.EPX.0000466754.40906.8b
Journal Article	A. E. Skomal; J. Zhang; K. Yang; J. Yen; X. Tu; J. Suarez-Torres; D. Lopez-Paredes; A. M. Calafat; M. Ospina; D. Martinez; J. R. Suarez-Lopez	2022	Concurrent urinary organophosphate metabolites and acetylcholinesterase activity in Ecuadorian adolescents	Environ Res	207		112163	10.1016/j.envres.2021.112163
Journal Article	A. E. Taye; B. S. Chandravanshi	2023	Health and ecological risk assessment of potentially toxic metals in road dust at Lalibela and Sekota towns, Ethiopia	Environ Monit Assess	195	6	765	10.1007/s10661-023-11406-3
Journal Article	A. E. Taylor; D. Carslake; C. L. de Mola; M. Rydell; T. I. L. Nilsen; J. H. Bjorngaard; B. L. Horta; R. Pearson; D. Rai; M. R. Galanti; F. C. Barros; P. R. Romundstad; G. Davey Smith; M. R. Munafo	2017	Maternal Smoking in Pregnancy and Offspring Depression: a cross cohort and negative control study	Sci Rep	7	1	12579	10.1038/s41598-017-11836-3
Journal Article	A. E. Treat; A. Sheffield-Morris; A. C. Williamson; J. Hays-Grudo	2020	Adverse childhood experiences and young children's social and emotional development: the role of maternal depression, self-efficacy, and social support	Early Child Development and Care	190	15	2422-2436	10.1080/03004430.2019.1578220
Journal Article	A. E. Zeydi; A. Heydari; H. K. Moonaghi	2017	Regular Reminding of the Potential Serious Complications of Poor Adherence to Treatment: A Strategy for Improving Treatment Adherence in Beta-Thalassemia Major Patients	International Journal of Pediatrics-Mashhad	5	12	6201-6202	10.22038/ijp.2017.25718.2190
Journal Article	A. Eisenberg; E. Seymour; A. B. Hill; J. Akers	2020	Toxic structures: Speculation and lead exposure in Detroit's single-family rental market	Health Place	64		102390	10.1016/j.healthplace.2020.102390
Journal Article	A. El Jai; A. Zinedine; A. Juan-Garc√≠a; J. Ma√±es; S. Etahiri; C. Juan	2021	Occurrence of Free and Conjugated Mycotoxins in Aromatic and Medicinal Plants and Dietary Exposure Assessment in the Moroccan Population	Toxins (Basel)	13	2		10.3390/toxins13020125
Journal Article	A. El Jai; C. Juan; A. Juan-Garc√≠a; J. Ma√±es; A. Zinedine	2021	Multi-mycotoxin contamination of green tea infusion and dietary exposure assessment in Moroccan population	Food Res Int	140		109958	10.1016/j.foodres.2020.109958
Journal Article	A. El-Beshlawy; C. Manz; M. Naja; M. Eltagui; C. Tarabishi; I. Youssry; H. Sobh; M. Hamdy; I. Sharaf; A. Mostafa; O. Shaker; A. V. Hoffbrand; A. Taher	2008	Iron chelation in thalassemia: combined or monotherapy? The Egyptian experience	Ann Hematol	87	7	545-50	10.1007/s00277-008-0471-2
Journal Article	A. Ellis; E. E. McClintic; E. O. Awino; B. A. Caruso; K. R. J. Arriola; S. G. Ventura; A. J. Kowalski; M. Linabarger; B. K. Wodnik; A. Webb-Girard; R. Muga; M. C. Freeman	2020	Practices and Perspectives on Latrine Use, Child Feces Disposal, and Clean Play Environments in Western Kenya	Am J Trop Med Hyg	102	5	1094-1103	10.4269/ajtmh.19-0389
Journal Article	A. El-Shal; P. Cubi-Molla; M. Jofre-Bonet	2023	Discontinuation of performance-based financing in primary health care: impact on family planning and maternal and child health	Int J Health Econ Manag	23	1	109-132	10.1007/s10754-022-09333-w
Journal Article	A. Embaby; M. Redwan	2019	Sources and behavior of trace elements in groundwater in the South Eastern Desert, Egypt	Environ Monit Assess	191	11	686	10.1007/s10661-019-7868-3
Journal Article	A. Embiale; F. Zewge; B. S. Chandravanshi; E. Sahle-Demessie	2019	Levels of trace elements in PM10 collected at roadsides of Addis Ababa, Ethiopia, and exposure risk assessment	Environ Monit Assess	191	6	397	10.1007/s10661-019-7503-3
Journal Article	A. Emmelin; S. Wall	2007	Indoor air pollution: a poverty-related cause of mortality among the children of the world	CHEST	132	5	1615-23	10.1378/chest.07-1398
Journal Article	A. Emmer	2017	Geomorphologically effective floods from moraine-dammed lakes in the Cordillera Blanca, Peru	Quaternary Science Reviews	177		220-234	10.1016/j.quascirev.2017.10.028
Journal Article	A. Endalamaw; N. T. Assimamaw; T. A. Ayele; A. A. Muche; E. G. Zeleke; A. Wondim; G. M. Belay; Y. Birhanu; A. Tazebew; M. A. Techane; S. F. Kassa; C. A. Wubneh	2021	Prevalence of childhood Cancer among children attending referral hospitals of outpatient Department in Ethiopia	BMC Cancer	21	1		10.1186/s12885-021-08014-0
Journal Article	A. Enuneku; O. Ogbeide; B. Okpara; B. F. Kubeyinje; O. Job; C. O. Asemota; T. Imoobe; L. I. Ezemonye	2021	Ingestion and Dermal Cancer Risk via Exposure to Polycyclic Aromatic Hydrocarbon-Contaminated Soils in an Oil-Producing Community, Niger Delta, Nigeria	Environ Toxicol Chem	40	1	261-271	10.1002/etc.4906
Journal Article	A. Epstein; J. M. Torres; M. M. Glymour; D. López-Carr; S. D. Weiser	2019	Do Deviations From Historical Precipitation Trends Influence Child Nutrition? An Analysis From Uganda	Am J Epidemiol	188	11	1953-1960	10.1093/aje/kwz179
Journal Article	A. Ercumen; A. Mertens; B. F. Arnold; J. Benjamin-Chung; A. E. Hubbard; M. A. Ahmed; M. H. Kabir; M. M. R. Khalil; A. Kumar; M. S. Rahman; S. M. Parvez; L. Unicomb; M. Rahman; P. K. Ram; T. Clasen; S. P. Luby; J. M. Colford	2018	Effects of Single and Combined Water, Sanitation and Handwashing Interventions on Fecal Contamination in the Domestic Environment: A Cluster-Randomized Controlled Trial in Rural Bangladesh	Environmental Science & Technology	52	21	12078-12088	10.1021/acs.est.8b05153
Journal Article	A. Ercumen; B. F. Arnold; A. Naser; L. Unicomb; J. M. Colford; S. P. Luby	2017	Potential sources of bias in the use of Escherichia coli to measure waterborne diarrhoea risk in low-income settings	Tropical Medicine & International Health	22	1	2-11	10.1111/tmi.12803
Journal Article	A. Eskander; C. Ghobrial; N. A. Mohsen; B. Mounir; D. Abd El-Kareem; S. Tarek; M. H. El-Shabrawi	2019	Histopathological changes in the oesophageal mucosa in Egyptian children with corrosive strictures: A single-centre vast experience	World J Gastroenterol	25	7	870-879	10.3748/wjg.v25.i7.870
Journal Article	A. Esmaillzadeh; S. Samareh; L. Azadbakht	2008	Dietary patterns among pregnant women in the west-north of Iran	Pak J Biol Sci	11	5	793-6	10.3923/pjbs.2008.793.796
Journal Article	A. Esplugues; F. Ballester; M. Estarlich; S. Llop; V. Fuentes; E. Mantilla; C. Iniguez	2010	Indoor and outdoor concentrations and determinants of NO2 in a cohort of 1-year-old children in Valencia, Spain	Indoor Air	20	3	213-223	10.1111/j.1600-0668.2010.00646.x
Journal Article	A. Est√©vez-Danta; R. Montes; L. Bijlsma; R. Cela; A. Celma; I. Gonz√°lez-Mari√±o; M. Mir√≥; V. Gutmann; U. P. de San Rom√°n-Landa; A. Prieto; M. Ventura; R. Rodil; J. B. Quintana	2021	Source identification of amphetamine-like stimulants in Spanish wastewater through enantiomeric profiling	Water Res	206		117719	10.1016/j.watres.2021.117719
Journal Article	A. Evans; S. Walker; J. Taliaferro; A. Bolton; L. Kinder; P. Allen	2022	Newly formulated multi-trace element product for parenteral nutrition: Are there variations in dosing practices among hospital systems?	Journal of Parenteral and Enteral Nutrition	46	SUPPL 1	S109-S110	10.1002/jpen.2345
Journal Article	A. Evens; B. J. Gard	2005	Enforcement of lead hazard remediation to protect childhood development	J Law Med Ethics	33	4 Suppl	40-5
Journal Article	A. Exavery; G. M. Mubyazi; J. Rugemalila; A. K. Mushi; J. J. Massaga; H. M. Malebo; F. Tenu; J. K. Ikingura; S. Malekia; E. A. Makundi; A. S. M. Ruta; J. W. Ogondiek; V. Wiketye; M. N. Malecela	2012	Acceptability of condom promotion and distribution among 10-19 year-old adolescents in Mpwapwa and Mbeya rural districts, Tanzania	BMC Public Health	12			10.1186/1471-2458-12-569
Journal Article	A. Ezeh; A. Bankole; J. Cleland; C. Garcia-Moreno; M. Temmerman; A. K. Ziraba; R. E. Black; R. Laxminarayan; M. Temmerman; N. Walker	2016	Burden of Reproductive Ill Health	Reproductive, Maternal, Newborn, and Child Health: Disease Control Priorities, Third Edition (Volume 2)				10.1596/978-1-4648-0348-2_ch2
Journal Article	A. Ezeh; O. Oyebode; D. Satterthwaite; Y. F. Chen; R. Ndugwa; J. Sartori; B. Mberu; G. J. Melendez-Torres; T. Haregu; S. I. Watson; W. Caiaffa; A. Capon; R. J. Lilford	2017	The history, geography, and sociology of slums and the health problems of people who live in slums	Lancet	389	10068	547-558	10.1016/s0140-6736(16)31650-6
Journal Article	A. F. Adeniyi; O. O. Ogwumike	2014	Physical activity and energy expenditure: findings from the Ibadan Pregnant Women's Survey	Afr J Reprod Health	18	2	117-26
Journal Article	A. F. Baleta; J. van den Heever; R. J. Burnett	2012	Meeting the need for advocacy, social mobilisation and communication in the introduction of three new vaccines in South Africa - Successes and challenges	Vaccine	30		C66-C71	10.1016/j.vaccine.2012.06.033
Journal Article	A. F. Beck; A. W. Henize; R. S. Kahn; K. L. Reiber; J. J. Young; M. D. Klein	2014	Forging a pediatric primary care-community partnership to support food-insecure families	Pediatrics	134	2	e564-71	10.1542/peds.2013-3845
Journal Article	A. F. Beck; B. Huang; R. Chundur; R. S. Kahn	2014	Housing Code Violation Density Associated With Emergency Department And Hospital Use By Children With Asthma	Health Affairs	33	11	1993-2002	10.1377/hlthaff.2014.0496
Journal Article	A. F. Beck; M. D. Klein; J. K. Schaffzin; V. Tallent; M. Gillam; R. S. Kahn	2012	Identifying and Treating a Substandard Housing Cluster Using a Medical-Legal Partnership	Pediatrics	130	5	831-838	10.1542/peds.2012-0769
Journal Article	A. F. Beck; M. T. Sandel; P. H. Ryan; R. S. Kahn	2017	Mapping Neighborhood Health Geomarkers To Clinical Care Decisions To Promote Equity In Child Health	Health Affairs	36	6	999-1005	10.1377/hlthaff.2016.1425
Journal Article	A. F. Bonifacio; M. J. Zambrano; A. C. Hued	2020	Integrated ecotoxicological assessment of the complex interactions between chlorpyrifos and glyphosate on a non-target species Cnesterodon decemmaculatus (Jenyns, 1842)	Chemosphere	261		127782	10.1016/j.chemosphere.2020.127782
Journal Article	A. F. Brand; J. Hynes; L. A. Walker; M. Glόria Pereira; A. J. Lawlor; R. J. Williams; R. F. Shore; E. A. Chadwick	2020	Biological and anthropogenic predictors of metal concentration in the Eurasian otter, a sentinel of freshwater ecosystems	Environ Pollut	266	Pt 3	115280	10.1016/j.envpol.2020.115280
Journal Article	A. F. Eghomwanre; O. Oguntoke	2022	Concentrations of indoor gaseous air pollutants and risk factors associated with childhood asthma in Benin City, Nigeria	Environmental Monitoring and Assessment	194	5		10.1007/s10661-022-10026-7
Journal Article	A. F. Foluso; B. K. Odu; O. Hacifazlioglu; M. M. Halat	2010	Effect of sexuality education on the improvement of health status of young people in the University of Ado-Ekiti, Nigeria	Wcpcg 2010	5		1009-1016	10.1016/j.sbspro.2010.07.227
Journal Article	A. F. Fransen; J. van de Ven; F. R. Banga; B. W. J. Mol; S. G. Oei	2020	Multi‐professional simulation‐based team training in obstetric emergencies for improving patient outcomes and trainees' performance	Cochrane Database of Systematic Reviews		12		10.1002/14651858.CD011545.pub2
Journal Article	A. F. Glick; S. Tomopoulos; A. H. Fierman; L. Trasande	2016	Disparities in Mortality and Morbidity in Pediatric Asthma Hospitalizations, 2007 to 2011	Academic Pediatrics	16	5	430-437	10.1016/j.acap.2015.12.014
Journal Article	A. F. Haile; S. Alonso; N. Berhe; T. Bekele Atoma; P. N. Boyaka; D. Grace	2021	Escherichia coli O157:H7 in Retail Lettuce (Lactuca sativa) in Addis Ababa City: Magnitude of Contamination and Antimicrobial Susceptibility Pattern	Front Microbiol	12		694506	10.3389/fmicb.2021.694506
Journal Article	A. F. Hiruy; A. A. Teshome; Y. T. Desta; X. Zuo; S. He; E. G. Assefa; C. Ying	2021	Dietary condition and feeding practices of children aged 6-23 months in Ethiopia: analysis of 2005-2016 demographic and health survey	Eur J Clin Nutr	75	7	1047-1059	10.1038/s41430-020-00828-8
Journal Article	A. F. I. Apanpa-Qasim; A. A. Adeyi	2017	Assessment of Heavy Metals and Metalloids in Water-Based Paints in Nigeria	Jordan Journal of Chemistry	12	2	51-69
Journal Article	A. F. Lieberman	2007	Ghosts and angels: Intergenerational patterns in the transmission and treatment of the traumatic sequelae of domestic violence	Infant Mental Health Journal	28	4	422-439	10.1002/imhj.20145
Journal Article	A. F. Lohn; M. Trtikova; I. Chapela; J. Van den Berg; H. du Plessis; A. Hilbeck	2020	Transgene behavior in Zea mays L. crosses across different genetic backgrounds: Segregation patterns, cry1Ab transgene expression, insecticidal protein concentration and bioactivity against insect pests	PLoS One	15	9	e0238523	10.1371/journal.pone.0238523
Journal Article	A. F. Nunes; F. Sena; R. Calado; A. R. R. Tuna; A. P. R. Gonçalves; P. L. Monteiro	2021	Reduced visual acuity in children from 5 to 6 years old, with LEA chart	Graefes Arch Clin Exp Ophthalmol	259	3	759-768	10.1007/s00417-020-04927-x
Journal Article	A. F. Ouattara; G. Raso; C. V. Edi; J. Utzinger; M. Tanner; M. Dagnogo; B. G. Koudou	2011	Malaria knowledge and long-lasting insecticidal net use in rural communities of central Cote d'Ivoire	Malar J	10		288	10.1186/1475-2875-10-288
Journal Article	A. F. Saleem; Z. A. Bhutta	2015	3.2 Micronutrient deficiencies in children	World Rev Nutr Diet	113		147-51	10.1159/000375276
Journal Article	A. F. Shibukawa; E. M. Silva; W. A. Ichiki; M. W. Strufaldi; R. F. Puccini	2008	Prophylaxis for iron deficiency anemia using ferrous sulfate among infants followed up at a primary healthcare unit in the municipality of Embu-SP (2003/2004)	Sao Paulo Med J	126	2	96-101	10.1590/s1516-31802008000200006
Journal Article	A. F. Stenson; S. J. H. van Rooij; S. E. Carter; A. Powers; T. Jovanovic	2021	A legacy of fear: Physiological evidence for intergenerational effects of trauma exposure on fear and safety signal learning among African Americans	Behavioural Brain Research	402			10.1016/j.bbr.2020.113017
Journal Article	A. F. Williams; S. A. Ferguson; D. M. De Leonardis	2001	Physician counseling about safe vehicle travel for children	Journal of Safety Research	32	2	149-156	10.1016/s0022-4375(01)00041-x
Journal Article	A. ƒ∞dil ≈û; D. Altƒ±nbay; E. ≈ûahlƒ±; P. B. Kƒ±zƒ±ltun√ß; H. S. Timlioƒülu-ƒ∞per; K. E. Turan; D. E. Acar; F. M. Bekta≈ü	2021	Ophthalmologic approach to babies with cerebral visual impairment	Turk J Pediatr	63	1	1-10	10.24953/turkjped.2021.01.001
Journal Article	A. Faga; D. Scevola; M. G. Mezzetti; S. Scevola	2000	Sulphuric acid burned women in Bangladesh: a social and medical problem	Burns	26	8	701-9	10.1016/s0305-4179(00)00049-8
Journal Article	A. Fallon; D. Van der Putten; C. Dring; E. H. Moylett; G. Fealy; D. Devane	2016	Baby-led compared with scheduled (or mixed) breastfeeding for successful breastfeeding	Cochrane Database of Systematic Reviews		9		10.1002/14651858.CD009067.pub3
Journal Article	A. Faust-Socher; T. Gurevich; V. Rozani; N. Giladi; B. Hemo; C. Peretz	2021	Real World Pharmacological First Treatment Patterns of Patients With Parkinson Disease and Disease Duration: A Large-Scale Cohort Study Using an Health Maintenance Organization Database	Clin Neuropharmacol	44	5	169-174	10.1097/wnf.0000000000000461
Journal Article	A. Fehr; C. Nieto-Sanchez; J. Muela; F. Jaiteh; O. Ceesay; E. Maneh; D. Baldeh; J. Achan; E. Dabira; B. Conteh; J. Bunders-Aelen; T. Smekens; H. Broekhuizen; U. D'Alessandro; K. Peeters Grietens	2021	From informed consent to adherence: factors influencing involvement in mass drug administration with ivermectin for malaria elimination in The Gambia	Malar J	20	1	198	10.1186/s12936-021-03732-z
Journal Article	A. Fenelon; N. Slopen; M. Boudreaux; S. J. Newman	2018	The Impact of Housing Assistance on the Mental Health of Children in the United States	Journal of Health and Social Behavior	59	3	447-463	10.1177/0022146518792286
Journal Article	A. Ferguson; B. Gilkey; D. Kern; D. Jasmine	2012	An education initiative concerning lead in an Arkansas community: results from pre- and post-surveys	J Community Health	37	3	599-609	10.1007/s10900-011-9490-3
Journal Article	A. Ferloni; N. Pereiro; M. Cruz; S. Aragone; P. Kandel Gambarte; V. Aliperti; J. C. Saulino; O. Cambiaso; M. L. Vazquez; M. L. Mendez; C. F. Moix; F. A. Vidal; R. Uicich; L. Otano; S. Figar; M. I. Gimenez; C. G. Wahren	2019	Fetal exposure to bisphenol A: Presence of bisphenol A in urine of pregnant women assisted in a hospital in the City of Buenos Aires. Year 2013	Rev Fac Cien Med Univ Nac Cordoba	76	2	86-91	10.31053/1853.0605.v76.n2.22806
Journal Article	A. Feshchenko; V. Goiko; G. Mozhaeva; K. Shilyaev; A. Stepanenko; L. G. Chova; A. L. Martinez; I. C. Torres	2017	ANALYSIS OF USER PROFILES IN SOCIAL NETWORKS TO SEARCH FOR PROMISING ENTRANTS	Inted2017: 11th International Technology, Education and Development Conference			5188-5194
Journal Article	A. Fikre; M. Van Moorhem; S. Ahmed; F. Lambein; G. Gheysen	2011	Studies on neurolathyrism in Ethiopia: dietary habits, perception of risks and prevention	Food Chem Toxicol	49	3	678-84	10.1016/j.fct.2010.09.035
Journal Article	A. Fikrie; M. Kayamo; H. Bekele	2021	Malaria prevention practices and associated factors among households of Hawassa City Administration, Southern Ethiopia, 2020	PLoS One	16	5	e0250981	10.1371/journal.pone.0250981
Journal Article	A. Finnegan; L. Langhaug; K. Schenk; E. S. Puffer; S. Rusakaniko; Y. Choi; S. Mahaso; E. P. Green	2019	The prevalence and process of pediatric HIV disclosure: A population-based prospective cohort study in Zimbabwe	Plos One	14	5		10.1371/journal.pone.0215659
Journal Article	A. Foell; K. A. Pitzer; V. Nebbitt; M. Lombe; M. Yu; M. L. Villodas; C. Newransky	2021	Exposure to community violence and depressive symptoms: Examining community, family, and peer effects among public housing youth	Health and Place	69			10.1016/j.healthplace.2021.102579
Journal Article	A. Folmer; T. Haartsen; P. P. P. Huigen	2019	How ordinary wildlife makes local green places special	Landscape Research	44	4	393-403	10.1080/01426397.2018.1457142
Journal Article	A. Frimpong; K. A. Kusi; D. Adu-Gyasi; J. Amponsah; M. F. Ofori; W. Ndifon	2019	Phenotypic Evidence of T Cell Exhaustion and Senescence During Symptomatic Plasmodium falciparum Malaria	Frontiers in Immunology	10			10.3389/fimmu.2019.01345
Journal Article	A. Fucic; A. Mantovani; G. W. Ten Tusscher	2021	Immuno-Hormonal, Genetic and Metabolic Profiling of Newborns as a Basis for the Life-Long OneHealth Medical Record: A Scoping Review	Medicina (Kaunas)	57	4		10.3390/medicina57040382
Journal Article	A. Fuente; B. McPherson	2007	Central auditory processing effects induced by solvent exposure	Int J Occup Med Environ Health	20	3	271-9	10.2478/v10001-007-0030-4
Journal Article	A. G. A. Brown; A. Vallenari; T. Prusti; J. H. J. de Bruijne; F. Mignard; R. Drimmel; C. Babusiaux; C. A. L. Bailer-Jones; U. Bastian; M. Biermann; D. W. Evans; L. Eyer; F. Jansen; C. Jordi; D. Katz; S. A. Klioner; U. Lammers; L. Lindegren; X. Luri; W. O'Mullane; C. Panem; D. Pourbaix; S. Randich; P. Sartoretti; H. I. Siddiqui; C. Soubiran; V. Valette; F. van Leeuwen; N. A. Walton; C. Aerts; F. A…	2016	Gaia Data Release 1 Summary of the astrometric, photometric, and survey properties	Astronomy & Astrophysics	595			10.1051/0004-6361/201629512
Journal Article	A. G. Bick; J. S. Weinstock; S. K. Nandakumar; C. P. Fulco; E. L. Bao; S. M. Zekavat; M. D. Szeto; X. Liao; M. J. Leventhal; J. Nasser; K. Chang; C. Laurie; B. B. Burugula; C. J. Gibson; A. E. Lin; M. A. Taub; F. Aguet; K. Ardlie; B. D. Mitchell; K. C. Barnes; A. Moscati; M. Fornage; S. Redline; B. M. Psaty; E. K. Silverman; S. T. Weiss; N. D. Palmer; R. S. Vasan; E. G. Burchard; S. L. R. Kardia;…	2020	Inherited causes of clonal haematopoiesis in 97,691 whole genomes	Nature	586	7831	763-768	10.1038/s41586-020-2819-2
Journal Article	A. G. Buseh	2001	Acquired immune deficiency syndrome and adolescents: A survey of knowledge, attitudes, beliefs, and sexual behavior among secondary school students in Swaziland, southern Africa		Ph.D.		286 p-286 p
Journal Article	A. G. Catto; L. Zgaga; E. Theodoratou; T. Huda; H. Nair; S. El Arifeen; I. Rudan; T. Duke; H. Campbell	2011	An evaluation of oxygen systems for treatment of childhood pneumonia	BMC Public Health	11			10.1186/1471-2458-11-s3-s28
Journal Article	A. G. Dankov	2019	THE EDUCATIONAL PARTNERSHIP BETWEEN CHINA AND RUSSIA, UKRAINE AND BELARUS (1992-2018)	Vestnik Tomskogo Gosudarstvennogo Universiteta Istoriya-Tomsk State University Journal of History	58		86-90	10.17223/19988613/58/12
Journal Article	A. G. Davis; S. Nightingale; P. E. Springer; R. Solomons; A. Arenivas; R. J. Wilkinson; S. T. Anderson; F. C. Chow	2019	Neurocognitive and functional impairment in adult and paediatric tuberculous meningitis	Wellcome Open Res	4		178	10.12688/wellcomeopenres.15516.1
Journal Article	A. G. de Lacerda; M. Lira	2021	Acanthamoeba keratitis: a review of biology, pathophysiology and epidemiology	Ophthalmic Physiol Opt	41	1	116-135	10.1111/opo.12752
Journal Article	A. G. Dekker	2023	Immunology of preeclampsia	Journal of Obstetrics and Gynaecology Research	49		121-123	10.1111/jog.15593
Journal Article	A. G. Ershow; S. A. Skeaff; J. M. Merkel; P. R. Pehrsson	2018	Development of Databases on Iodine in Foods and Dietary Supplements	Nutrients	10	1		10.3390/nu10010100
Journal Article	A. G. F. Boim; C. Patinha; J. Wragg; M. Cave; L. R. F. Alleoni	2021	Respiratory bioaccessibility and solid phase partitioning of potentially harmful elements in urban environmental matrices	Sci Total Environ	765		142791	10.1016/j.scitotenv.2020.142791
Journal Article	A. G. Fakunle; B. Olusola; N. Jafta; A. Faneye; D. Heederik; L. A. M. Smit; R. N. Naidoo	2020	Home Assessment of Indoor Microbiome (HAIM) in Relation to Lower Respiratory Tract Infections among Under-Five Children in Ibadan, Nigeria: The Study Protocol	Int J Environ Res Public Health	17	6		10.3390/ijerph17061857
Journal Article	A. G. Fakunle; N. Jafta; A. Bossers; I. M. Wouters; W. V. Kersen; R. N. Naidoo; L. A. M. Smit	2023	Childhood lower respiratory tract infections linked to residential airborne bacterial and fungal microbiota	Environmental Research	231			10.1016/j.envres.2023.116063
Journal Article	A. G. Fakunle; N. Jafta; A. P. Okekunle; L. A. M. Smit; R. N. Naidoo	2023	Exposure-response relationship of residential dampness and mold damage with severe lower respiratory tract infections among under-five children in Nigeria	Environmental Epidemiology	7	2	E247	10.1097/EE9.0000000000000247
Journal Article	A. G. Fakunle; N. Jafta; L. A. M. Smit; R. N. Naidoo	2022	Indoor bacterial and fungal aerosols as predictors of lower respiratory tract infections among under-five children in Ibadan, Nigeria	BMC Pulmonary Medicine	22	1		10.1186/s12890-022-02271-w
Journal Article	A. G. Fakunle; N. Jafta; R. N. Naidoo; L. A. M. Smit	2021	Association of indoor microbial aerosols with respiratory symptoms among under-five children: a systematic review and meta-analysis	Environ Health	20	1	77	10.1186/s12940-021-00759-2
Journal Article	A. G. G. Doruyter; J. L. Holness	2021	Dual energy window imaging for optimisation of P/V ratios in VP SPECT	EJNMMI Phys	8	1	69	10.1186/s40658-021-00417-z
Journal Article	A. G. Grace; A. Mittal; S. Jain; J. P. Tripathy; S. Satyanarayana; P. Tharyan; R. Kirubakaran	2019	Shortened treatment regimens versus the standard regimen for drug‐sensitive pulmonary tuberculosis	Cochrane Database of Systematic Reviews		12		10.1002/14651858.CD012918.pub2
Journal Article	A. G. Habib	2003	Tetanus complicating snakebite in northern Nigeria: clinical presentation and public health implications	Acta Tropica	85	1	87-91	10.1016/s0001-706x(02)00234-6
Journal Article	A. G. Hoover; W. Heiger-Bernays; S. Ojha; K. G. Pennell	2021	Balancing incomplete COVID-19 evidence and local priorities: risk communication and stakeholder engagement strategies for school re-opening	Rev Environ Health	36	1	27-37	10.1515/reveh-2020-0092
Journal Article	A. G. Krochik; M. Botto; M. Bravo; M. Hepner; J. P. Frontroth; M. Miranda; C. Mazza	2015	Association between insulin resistance and risk of complications in children and adolescents with type 1 diabetes	Diabetes Metab Syndr	9	1	14-8	10.1016/j.dsx.2014.09.013
Journal Article	A. G. Lentoor	2020	Clinico-Immunological Status and Neurocognitive Function of Perinatally Acquired HIV-Positive Children on cART: A Cross-Sectional Correlational Study in South Africa	Front Neurol	11		243	10.3389/fneur.2020.00243
Journal Article	A. G. M. Lopez; U. Campbell; M. Guardia; L. Urdaneta; H. A. Lau	2023	Personal perspectives of international caregivers and a clinician of the impact of a lack of newborn screening for MPS VII	Molecular Genetics and Metabolism	138	2		10.1016/j.ymgme.2022.107123
Journal Article	A. G. Mainous, 3rd; W. J. Hueston; J. R. Clark	1996	Antibiotics and upper respiratory infection: do some folks think there is a cure for the common cold	J Fam Pract	42	4	357-61
Journal Article	A. G. Mekonnen; T. T. Kitila; N. S. Amare	2022	Dietary Status of Women who Gave Birth with Congenital Anomalies in Bale Zone Hospitals, Southeast Ethiopia	Open Public Health Journal	15	1		10.2174/18749445-v15-e2208184
Journal Article	A. G. Morris	1998	Dental mutilation in southern African history and prehistory with special reference to the Cape Flats Smile""	Sadj	53	4	179-83
Journal Article	A. G. Polanco Rodriguez; M. Inmaculada Riba Lopez; T. Angel DelValls Casillas; J. A. Leon; B. Anjan Kumar Prusty; F. J. Alvarez Cervera	2017	Levels of persistent organic pollutants in breast milk of Maya women in Yucatan, Mexico	Environ Monit Assess	189	2	59	10.1007/s10661-017-5768-y
Journal Article	A. G. Randolph; R. J. McCulloh	2014	Pediatric sepsis Important considerations for diagnosing and managing severe infections in infants, children, and adolescents	Virulence	5	1	179-189	10.4161/viru.27045
Journal Article	A. G. Rappold; J. Reyes; G. Pouliot; W. E. Cascio; D. Diaz-Sanchez	2017	Community Vulnerability to Health Impacts of Wildland Fire Smoke Exposure	Environ Sci Technol	51	12	6674-6682	10.1021/acs.est.6b06200
Journal Article	A. G. Rappold; N. L. Fann; J. Crooks; J. Huang; W. E. Cascio; R. B. Devlin; D. Diaz-Sanchez	2014	Forecast-Based Interventions Can Reduce the Health and Economic Burden of Wildfires	Environmental Science & Technology	48	18	10571-10579	10.1021/es5012725
Journal Article	A. G. Ribeiro; O. S. Baquero; C. U. Freitas; F. Chiaravalloti Neto; M. R. A. Cardoso; Mdrdo Latorre; A. C. Nardocci	2020	Bayesian modeling of hematologic cancer and vehicular air pollution among young people in the city of S√£o Paulo, Brazil	Int J Environ Health Res	30	5	504-514	10.1080/09603123.2019.1608916
Journal Article	A. G. Ribeiro; R. Vermeulen; M. R. A. Cardoso; M. D. R. D. D. O. Latorre; P. Hystad; G. S. Downward; A. C. Nardocci	2021	Residential traffic exposure and lymphohematopoietic malignancies among children in the city of São Paulo, Brazil: An ecological study	Cancer Epidemiology	70			10.1016/j.canep.2020.101859
Journal Article	A. G. Thrift; V. Srikanth; S. M. Fitzgerald; K. Kalyanram; K. Kartik; C. C. Hoppe; K. Z. Walker; R. G. Evans	2010	Potential roles of high salt intake and maternal malnutrition in the development of hypertension in disadvantaged populations	Clin Exp Pharmacol Physiol	37	2	e78-90	10.1111/j.1440-1681.2009.05266.x
Journal Article	A. G. Tinker; V. K. Paul; J. D. Ruben	2006	The right to a healthy newborn	Int J Gynaecol Obstet	94	3	269-76	10.1016/j.ijgo.2006.04.007
Journal Article	A. G. Tsadik; T. M. Atey; T. Nedi; B. Fantahun; M. Feyissa	2018	Effect of Insulin-Induced Lipodystrophy on Glycemic Control among Children and Adolescents with Diabetes in Tikur Anbessa Specialized Hospital, Addis Ababa, Ethiopia	J Diabetes Res	2018		4910962	10.1155/2018/4910962
Journal Article	A. G. Weil; E. C. Lewis; G. M. Ibrahim; O. Kola; C. H. Tseng; X. Zhou; K. M. Lin; L. X. Cai; Q. Z. Liu; J. L. Lin; W. J. Zhou; G. W. Mathern; M. D. Smyth; B. R. O'Neill; R. Dudley; J. Ragheb; S. Bhatia; D. Delev; G. Ramantani; J. Zentner; J. Ojemann; A. C. Wang; C. Dorfer; M. Feucht; T. Czech; R. J. Bollo; G. Issabekov; H. Zhu; M. Connelly; P. Steinbok; J. G. Zhang; K. Zhang; E. T. Hidalgo; H. L.…	2021	Hemispherectomy Outcome Prediction Scale: Development and validation of a seizure freedom prediction tool	Epilepsia	62	5	1064-1073	10.1111/epi.16861
Journal Article	A. G. Wesley; W. E. Loening	1996	Assessment and 2-year follow-up of some factors associated with severity of respiratory infections in early childhood	S Afr Med J	86	4	365-8
Journal Article	A. Gad; A. Saleh; H. I. Farhat; Y. H. Dawood; S. M. Abd El Bakey	2022	Spatial Distribution, Contamination Levels, and Health Risk Assessment of Potentially Toxic Elements in Household Dust in Cairo City, Egypt	Toxics	10	8		10.3390/toxics10080466
Journal Article	A. Gallagher; M. Edwards; P. Nair; S. Drew; A. Vyas; R. Sharma; P. A. Marsden; R. Wang; D. J. W. Evans	2021	Anti‐interleukin‐13 and anti‐interleukin‐4 agents versus placebo, anti‐interleukin‐5 or anti‐immunoglobulin‐E agents, for people with asthma	Cochrane Database of Systematic Reviews		10		10.1002/14651858.CD012929.pub2
Journal Article	A. Gandhi; K. Luyckx; G. Molenberghs; I. Baetens; L. Goossens; S. Maitra; L. Claes	2019	Maternal and peer attachment, identity formation, and non-suicidal self-injury: a longitudinal mediation study	Child and Adolescent Psychiatry and Mental Health	13			10.1186/s13034-019-0267-2
Journal Article	A. Garchitorena; A. C. Miller; L. F. Cordier; V. R. Rabeza; M. Randriamanambintsoa; H. T. R. Razanadrakato; L. Hall; D. Gikic; J. Haruna; M. McCarty; A. Randrianambinina; D. R. Thomson; S. Atwood; M. L. Rich; M. B. Murray; J. Ratsirarson; M. A. Ouenzar; M. H. Bonds	2018	Early changes in intervention coverage and mortality rates following the implementation of an integrated health system intervention in Madagascar	Bmj Global Health	3	3		10.1136/bmjgh-2018-000762
Journal Article	A. Garrison; B. Khoshnood; D. Courtin; J. Milet; A. Garcia; A. Massougbodji; P. Ayotte; M. Cot; F. Bodeau-Livinec	2019	Blood lead level in infants and subsequent risk of malaria: A prospective cohort study in Benin, Sub-Saharan Africa	Plos One	14	7		10.1371/journal.pone.0220023
Journal Article	A. Garza; H. Chavez; R. Vega; E. Soto	2005	Cellular and molecular mechanism of lead neurotoxicity	Salud Mental	28	2	48-58
Journal Article	A. Gates; M. Klein; F. Acquaotta; R. M. Garland; N. Scovronick	2019	Short-term association between ambient temperature and homicide in South Africa: a case-crossover study	Environ Health	18	1	109	10.1186/s12940-019-0549-4
Journal Article	A. Gatrad; J. Carless	2022	FOR THE SAKE OF OUR CHILDREN - THE WASUP PROJECT (WORLD AGAINST SINGLE USE PLASTIC)	Archives of Disease in Childhood	107		A307-A308	10.1136/archdischild-2022-rcpch.498
Journal Article	A. Gawlikowska-Sroka; P. Dabrowski; J. Szczurowski; E. Dzieciolowska-Baran; T. Staniowski	2017	Influence of physiological stress on the presence of hypoplasia and fluctuating asymmetry in a medieval population from the village of Sypniewo	International Journal of Paleopathology	19		43-52	10.1016/j.ijpp.2017.10.002
Journal Article	A. Gebreweld; N. Ali; R. Ali; T. Fisha	2019	Prevalence of anemia and its associated factors among children under five years of age attending at Guguftu health center, South Wollo, Northeast Ethiopia	Plos One	14	7		10.1371/journal.pone.0218961
Journal Article	A. Genthon	2022	Promoting a comprehensive approach in the agriculture sector and by agriculture stakeholders towards the elimination of hazardous work and child labour	Safety and Health at Work	13		S70	10.1016/j.shaw.2021.12.953
Journal Article	A. George; D. C. Rodriguez; K. Rasanathan; N. Brandes; S. Bennett	2015	iCCM policy analysis: strategic contributions to understanding its character, design and scale up in sub-Saharan Africa	Health Policy and Planning	30		3-11	10.1093/heapol/czv096
Journal Article	A. George; T. Jacobs; R. Ved; T. Jacobs; K. Rasanathan; S. A. Zaidi	2021	Adolescent health in the Sustainable Development Goal era: are we aligned for multisectoral action?	BMJ Glob Health	6	3		10.1136/bmjgh-2020-004448
Journal Article	A. German; G. Mesch; Z. Hochberg	2020	People Are Taller in Countries With Better Environmental Conditions	Front Endocrinol (Lausanne)	11		106	10.3389/fendo.2020.00106
Journal Article	A. Gevaart-Durkin; D. Swart; Z. Chowdhury	2014	A study of energy-related injuries from hospital admissions among children and adults in South Africa	Burns	40	6	1209-18	10.1016/j.burns.2013.12.014
Journal Article	A. Ghaffar; A. A. Hyder; D. Bishai	2001	Newspaper reports as a source for injury data in developing countries	Health Policy and Planning	16	3	322-325	10.1093/heapol/16.3.322
Journal Article	A. Gharaibeh; H. I. Savage; R. W. Scherer; M. F. Goldberg; K. Lindsley	2019	Medical interventions for traumatic hyphema	Cochrane Database of Systematic Reviews		1		10.1002/14651858.CD005431.pub4
Journal Article	A. Ghassabian; L. Pierotti; M. Basterrechea; L. Chatzi; M. Estarlich; A. Fernández-Somoano; A. F. Fleisch; D. R. Gold; J. Julvez; P. Karakosta; A. Lertxundi; M. J. Lopez-Espinosa; T. A. Mulder; T. I. M. Korevaar; E. Oken; R. P. Peeters; S. Rifas-Shiman; E. Stephanou; A. Tardón; H. Tiemeier; M. Vrijheid; T. G. M. Vrijkotte; J. Sunyer; M. Guxens	2019	Association of Exposure to Ambient Air Pollution With Thyroid Function During Pregnancy	JAMA Netw Open	2	10	e1912902	10.1001/jamanetworkopen.2019.12902
Journal Article	A. Ghazouani; M. B. Jebli; U. Shahzad	2021	Impacts of environmental taxes and technologies on greenhouse gas emissions: contextual evidence from leading emitter European countries	Environ Sci Pollut Res Int	28	18	22758-22767	10.1007/s11356-020-11911-9
Journal Article	A. Ghobadi; M. Cheraghi; S. Sobhanardakani; B. Lorestani; H. Merrikhpour	2021	Groundwater quality modeling using a novel hybrid data-intelligence model based on gray wolf optimization algorithm and multi-layer perceptron artificial neural network: a case study in Asadabad Plain, Hamedan, Iran	Environ Sci Pollut Res Int				10.1007/s11356-021-16300-4
Journal Article	A. Gibbs; B. Carpenter; T. Crankshaw; J. Hannass-Hancock; J. Smit; M. Tomlinson; L. Butler	2017	Prevalence and factors associated with recent intimate partner violence and relationships between disability and depression in postpartum women in one clinic in eThekwini Municipality, South Africa	PLoS ONE	12	7		10.1371/journal.pone.0181236
Journal Article	A. Gilbert; E. Callen; C. Lutgen; S. Batish; D. Jones	2023	Association of Adverse Childhood Experiences and Gun Violence Exposure in North Carolina Adolescents/Young Adults	Annals of family medicine		21		10.1370/afm.21.s1.4234
Journal Article	A. Giloyan; T. Harutyunyan; V. Petrosyan	2017	Risk Factors for Developing Myopia among Schoolchildren in Yerevan and Gegharkunik Province, Armenia	Ophthalmic Epidemiology	24	2	97-103	10.1080/09286586.2016.1257028
Journal Article	A. Giovanelli; A. J. Reynolds	2021	Adverse childhood experiences in a low-income black cohort: The importance of context	Prev Med	148		106557	10.1016/j.ypmed.2021.106557
Journal Article	A. Giusto; E. Puffer	2018	A systematic review of interventions targeting men's alcohol use and family relationships in low- and middle-income countries	Glob Ment Health (Camb)	5		e10	10.1017/gmh.2017.32
Journal Article	A. Goba; S. H. Khan; M. Fonnie; M. Fullah; A. Moigboi; A. Kovoma; V. Sinnah; N. Yoko; H. Rogers; S. Safai; M. Momoh; V. Koroma; F. K. Kamara; E. Konowu; M. Yillah; I. French; I. Mustapha; F. Kanneh; M. Foday; H. McCarthy; T. Kallon; M. Kallon; J. Naiebu; J. Sellu; A. A. Jalloh; M. Gbakie; L. Kanneh; J. L. Massaly; D. Kargbo; B. Kargbo; M. Vandi; M. Gbetuwa; S. M. Gevao; J. D. Sandi; S. C. Jalloh;…	2016	An Outbreak of Ebola Virus Disease in the Lassa Fever Zone	J Infect Dis	214	suppl 3	S110-s121	10.1093/infdis/jiw239
Journal Article	A. Goga; U. Feucht; H. J. Zar; A. Vanker; C. S. Wiysonge; N. McKerrow; C. Y. Wright; M. Loveday; W. Odendaal; V. Ramokolo; T. Ramraj; L. Bamford; R. J. Green; Y. Pillay; N. Nannan	2019	Neonatal, infant and child health in South Africa: Reflecting on the past towards a better future	S Afr Med J	109	11b	83-88	10.7196/SAMJ.2019.v109i11b.14301
Journal Article	A. Goic; R. Armas	2010	The ALANAM statement on public health policy	Revista Medica De Chile	138	12	1558-1560
Journal Article	A. Gold-Watts; G. Aamodt; S. Gandhimathi; R. Sudha; S. Bastien	2021	Understanding Adolescents' Perceptions of Diarrhea: A Formative Research Study of a Visual Scale to Measure Self-Reported Diarrhea in Low-Resource Settings	Frontiers in public health	9		561367	10.3389/fpubh.2021.561367
Journal Article	A. Goncalves; B. N. Estevinho; F. Rocha	2016	Microencapsulation of vitamin A: A review	Trends in Food Science & Technology	51		76-87	10.1016/j.tifs.2016.03.001
Journal Article	A. Goren; S. Hellmann; Y. Gabbay; S. Brenner	1999	Respiratory problems associated with exposure to airborne particles in the community	Arch Environ Health	54	3	165-71	10.1080/00039899909602255
Journal Article	A. Gottlieb	2000	Where have all the babies gone? Toward an anthropology of infants (and their caretakers)	Anthropological Quarterly	73	3	121-132	10.1353/anq.2000.0006
Journal Article	A. Gove; A. Brombacher; M. Ward-Brent; A. Gove; A. Mora; P. McCardle	2017	Sparking a Reading Revolution: Results of Early Literacy Interventions in Egypt and Jordan	Progress toward a Literate World: Early Reading Interventions in Low- and Middle-Income Countries	155		97-115	10.1002/cad.20194
Journal Article	A. Gray; F. Sharara	2022	Global and regional sepsis and infectious syndrome mortality in 2019: a systematic analysis	The Lancet Global Health	10		S2	10.1016/S2214-109X(22)00131-0
Journal Article	A. Gredilla; S. Fdez-Ortiz de Vallejuelo; A. Rodriguez-Iruretagoiena; L. Gomez; M. L. S. Oliveira; G. Arana; A. de Diego; J. M. Madariaga; L. F. O. Silva	2019	Evidence of mercury sequestration by carbon nanotubes and nanominerals present in agricultural soils from a coal fired power plant exhaust	J Hazard Mater	378		120747	10.1016/j.jhazmat.2019.120747
Journal Article	A. Gredilla; S. Fdez-Ortiz de Vallejuelo; L. Gomez-Nubla; J. A. Carrero; F. B. de Leao; J. M. Madariaga; L. F. O. Silva	2017	Are children playgrounds safe play areas? Inorganic analysis and lead isotope ratios for contamination assessment in recreational (Brazilian) parks	Environ Sci Pollut Res Int	24	31	24333-24345	10.1007/s11356-017-9831-6
Journal Article	A. Green; V. de Azevedo; G. Patten; M. A. Davies; M. Ibeto; V. Cox	2014	Clinical Mentorship of Nurse Initiated Antiretroviral Therapy in Khayelitsha, South Africa: A Quality of Care Assessment	PLoS ONE	9	6		10.1371/journal.pone.0098389
Journal Article	A. Grieve; D. Harrison; C. Westgarth-Taylor; J. Loveland	2017	Choledochal malformations: Lessons learnt in Johannesburg	Samj South African Medical Journal	107	11	S23-S25	10.7196/SAMJ.2017.v107i11.12895
Book	A. Grigoriadou; C. Soldatos; P. Ruiz; D. Dikeos; M. Riba	2014	Financial Crisis And Adolescent Mental Health In Contemporary Greece				217-220
Journal Article	A. Grzywa-Celińska; A. Krusiński; J. Milanowski	2020	'Smoging kills' - Effects of air pollution on human respiratory system	Ann Agric Environ Med	27	1	1-5	10.26444/aaem/110477
Journal Article	A. Guadie; A. Yesigat; S. Gatew; A. Worku; W. Liu; F. O. Ajibade; A. Wang	2021	Evaluating the health risks of heavy metals from vegetables grown on soil irrigated with untreated and treated wastewater in Arba Minch, Ethiopia	Sci Total Environ	761		143302	10.1016/j.scitotenv.2020.143302
Journal Article	A. Guedeney; I. Dupong	2021	The slow recognition of the attachment needs of hospitalized and institutionalized infants. A brief history of 'hospitalism' and of the recognition of the attachment needs of Institutionalized infants, in Europe and the USA	Bulletin De L Academie Nationale De Medecine	205	7	809-815	10.1016/j.banm.2021.01.026
Journal Article	A. Guillaumier; B. Bonevski; C. Paul; C. D'Este; C. Doran; M. Siahpush	2014	Paying the price: a cross-sectional survey of Australian socioeconomically disadvantaged smokers' responses to hypothetical cigarette price rises	Drug Alcohol Rev	33	2	177-85	10.1111/dar.12103
Journal Article	A. Guindo; P. S. Epopa; S. Doumbia; A. A. Millogo; B. Diallo; F. A. Yao; B. Yagoure; F. Tripet; A. Diabate; M. B. Coulibaly	2021	Improved BioGents¬Æ Sentinel trap with heat (BGSH) for outdoor collections of Anopheline species in Burkina Faso and Mali, West Africa	Parasit Vectors	14	1	82	10.1186/s13071-020-04527-y
Journal Article	A. Gupta; M. Mantan; M. Sethi	2016	Nutritional assessment in children with chronic kidney disease	Saudi J Kidney Dis Transpl	27	4	733-9	10.4103/1319-2442.185235
Journal Article	A. Gupta; S. Suri; J. P. Dadhich; M. Trejos; B. Nalubanga	2019	The World Breastfeeding Trends Initiative: Implementation of the Global Strategy for Infant and Young Child Feeding in 84 countries	Journal of Public Health Policy	40	1	35-65	10.1057/s41271-018-0153-9
Journal Article	A. Gutierrez-Adan; B. Pintado; J. de la Fuente	2000	Demographic and behavioral determinants of the reduction of male-to-female birth ratio in Spain from 1981 to 1997	Hum Biol	72	5	891-8
Journal Article	A. Gutierrez-Camino; M. Umerez; I. Martin-Guerrero; N. Garcia de Andoin; B. Santos; A. Sastre; A. Echebarria-Barona; I. Astigarraga; A. Navajas; A. Garcia-Orad	2018	Mir-pharmacogenetics of Vincristine and peripheral neurotoxicity in childhood B-cell acute lymphoblastic leukemia	Pharmacogenomics J	18	6	704-712	10.1038/s41397-017-0003-3
Journal Article	A. Guyon; A. Bock; L. Buback; B. Knittel	2016	Mobile-Based Nutrition and Child Health Monitoring to Inform Program Development: An Experience From Liberia	Global Health-Science and Practice	4	4	661-674	10.9745/ghsp-d-16-00189
Journal Article	A. H. Abu Ibaid; C. A. Hebron; H. A. Qaysse; M. J. Coyne; T. S. Potokar; F. A. Shalltoot; M. A. Shalabi	2022	Epidemiology, aetiology and knowledge, attitudes, and practices relating to burn injuries in Palestine: A community-level research	International Wound Journal	19	5	1210-1220	10.1111/iwj.13716
Journal Article	A. H. Al Jefri; H. Abujazar; A. Al-Ahmari; A. Al Rawas; Z. Al Zahrani; A. Alhejazi; M. A. Bekadja; A. Ibrahim; M. Lahoucine; S. Ousia; A. Bazarbachi	2017	Veno-occlusive disease/sinusoidal obstruction syndrome after haematopoietic stem cell transplantation: Middle East/North Africa regional consensus on prevention, diagnosis and management	Bone Marrow Transplant	52	4	588-591	10.1038/bmt.2016.300
Journal Article	A. H. Aljadani; T. S. Alshammari; R. I. Sadaqir; N. O. E. Alrashede; B. M. Aldajani; S. A. Almehmadi; A. S. Altuhayni; M. A. Abouzed	2023	Prevalence and Risk Factors of Attention Deficit- Hyperactivity Disorder in the Saudi Population: A Systematic Review and Meta.analysis	Saudi Journal of Medicine and Medical Sciences	11	2	126-134	10.4103/sjmms.sjmms_528_22
Journal Article	A. H. Baqui; C. L. Walker; K. Zaman; S. El Arifeen; H. R. Chowdhury; M. A. Wahed; R. E. Black; L. E. Caulfield	2005	Weekly iron supplementation does not block increases in serum zinc due to weekly zinc supplementation in Bangladeshi infants	Journal of Nutrition	135	9	2187‐2191	10.1093/jn/135.9.2187
Journal Article	A. H. Baqui; K. Zaman; L. A. Persson; S. El Arifeen; M. Yunus; N. Begum; R. E. Black	2003	Simultaneous weekly supplementation of iron and zinc is associated with lower morbidity due to diarrhea and acute lower respiratory infection in Bangladeshi infants	Journal of Nutrition	133	12	4150‐4157	10.1093/jn/133.12.4150
Journal Article	A. H. Baqui; S. K. Saha; Asmnu Ahmed; M. Shahidullah; I. Quasem; D. E. Roth; A. K. M. Samsuzzaman; W. Ahmed; Smsb Tabib; D. K. Mitra; et al.	2015	Safety and efficacy of alternative antibiotic regimens compared with 7 day injectable procaine benzylpenicillin and gentamicin for outpatient treatment of neonates and young infants with clinical signs of severe infection when referral is not possible: a randomised, open-label, equivalence trial	The lancet global health	3	5 // (USAID) *United States Agency for International Development*	e279‐e287	10.1016/S2214-109X%2814%2970347-X
Journal Article	A. H. Coyle; A. M. Berrian; J. van Rooyen; B. Bagnol; M. H. Smith	2020	Gender Roles and One Health Risk Factors at the Human-Livestock-Wildlife Interface, Mpumalanga Province, South Africa	Ecohealth	17	2	233-247	10.1007/s10393-020-01478-9
Journal Article	A. H. Elbaih; D. A. El-Sayed; A. E. Abou-Zeid; G. K. Elhadary	2018	Patterns of brain injuries associated with maxillofacial fractures and its fate in emergency Egyptian polytrauma patients	Chin J Traumatol	21	5	287-292	10.1016/j.cjtee.2017.12.005
Journal Article	A. H. Gewirtz; J. L. Edleson	2007	Young children's exposure to intimate partner violence: towards a developmental risk and resilience framework for research and intervention	Journal of Family Violence	22	3	151-163
Journal Article	A. H. Grummon; A. Vaughn; D. J. Jones; D. S. Ward	2017	Cumulative Risk Exposure and Waist Circumference in Preschool-Aged Children: the Mediating Role of Television and Moderating Role of Sex	Annals of Behavioral Medicine	51	4	489-499	10.1007/s12160-016-9872-y
Journal Article	A. H. Gutchess; C. Yoon; T. Luo; F. Feinberg; T. Hedden; Q. Jing; R. E. Nisbett; D. C. Park	2006	Categorical organization in free recall across culture and age	Gerontology	52	5	314-23	10.1159/000094613
Journal Article	A. H. Haselbeck; U. Panzner; J. Im; S. Baker; C. G. Meyer; F. Marks	2017	Current perspectives on invasive nontyphoidal Salmonella disease	Current Opinion in Infectious Diseases	30	5	498-503	10.1097/qco.0000000000000398
Journal Article	A. H. Havelaar; M. Brhane; I. A. Ahmed; J. Kedir; D. Chen; L. Deblais; N. French; W. A. Gebreyes; J. Y. Hassen; X. Li; M. J. Manary; Z. Mekuria; A. M. Ibrahim; B. Mummed; A. Ojeda; G. Rajashekara; K. T. Roba; C. Saleem; N. Singh; I. A. Usmane; Y. Yang; G. Yimer; S. McKune	2022	Unravelling the reservoirs for colonisation of infants with Campylobacter spp. in rural Ethiopia: protocol for a longitudinal study during a global pandemic and political tensions	BMJ Open	12	10		10.1136/bmjopen-2022-061311
Journal Article	A. H. Havelaar; W. van Pelt; C. W. Ang; J. A. Wagenaar; J. P. van Putten; U. Gross; D. G. Newell	2009	Immunity to Campylobacter: its role in risk assessment and epidemiology	Crit Rev Microbiol	35	1	1-22	10.1080/10408410802636017
Journal Article	A. H. Hubble; T. S. Ustun	2018	Composition, placement, and economics of rural microgrids for ensuring sustainable development	Sustainable Energy Grids & Networks	13		1-18	10.1016/j.segan.2017.10.001
Journal Article	A. H. Kim; M. P. Hogarty; V. C. Harris; M. T. Baldridge	2021	The Complex Interactions Between Rotavirus and the Gut Microbiota	Front Cell Infect Microbiol	10			10.3389/fcimb.2020.586751
Journal Article	A. H. Latif; F. Tabassomi; H. Abolhassani; L. Hammarstrom	2014	Molecular diagnosis of primary immunodeficiency diseases in a developing country: Iran as an example	Expert Review of Clinical Immunology	10	3	385-396	10.1586/1744666x.2014.880654
Journal Article	A. H. Lequerica; J. C. Arango-Lasprilla; D. Krch; J. D. Corrigan	2021	Assessing lifetime exposure to traumatic brain injury among an international sample of Spanish speakers	NeuroRehabilitation	48	1	109-117	10.3233/nre-201539
Journal Article	A. H. Liu; D. C. Babineau; R. Z. Krouse; E. M. Zoratti; J. A. Pongracic; G. T. O'Connor; R. A. Wood; G. K. Khurana Hershey; C. M. Kercsmar; R. S. Gruchalla; M. Kattan; S. J. Teach; M. Makhija; D. Pillai; C. I. Lamm; J. E. Gern; S. M. Sigelman; P. J. Gergen; A. Togias; C. M. Visness; W. W. Busse	2016	Pathways through which asthma risk factors contribute to asthma severity in inner-city children	J Allergy Clin Immunol	138	4	1042-1050	10.1016/j.jaci.2016.06.060
Journal Article	A. H. Mahnke; G. D. Sideridis; N. A. Salem; A. M. Tseng; R. C. Carter; N. C. Dodge; A. B. Rathod; C. D. Molteno; E. M. Meintjes; S. W. Jacobson; R. C. Miranda; J. L. Jacobson	2021	Infant circulating MicroRNAs as biomarkers of effect in fetal alcohol spectrum disorders	Sci Rep	11	1	1429	10.1038/s41598-020-80734-y
Journal Article	A. H. McIntosh; D. Collins; M. Parsons	2015	'A place for healthy activity': parent and caregiver perspectives on smokefree playgrounds	Health Place	31		146-53	10.1016/j.healthplace.2014.11.011
Journal Article	A. H. Milton; H. Rahman; W. Smith; R. Shrestha; K. Dear	2006	Water consumption patterns in rural Bangladesh: are we underestimating total arsenic load?	J Water Health	4	4	431-6
Journal Article	A. H. Mohammed; A. Blebil; A. Selvaraj; Z. J. X. Ang; C. Y. Chong; V. R. S. Chu; Y. Q. Ku; B. A. R. Hassan; A. M. Wayyes; A. M. Madani	2022	Knowledge, Consumption Pattern, and Adverse Effects of Energy Drinks among Asian Population: A Cross-Sectional Analysis from Malaysia	Journal of Nutrition and Metabolism	2022			10.1155/2022/3928717
Journal Article	A. H. Mokdad; I. Khalil; C. El Bcheraoui; R. Charara; M. Moradi-Lakeh; A. Afshin; N. J. Kassebaum; M. Collison; F. Daoud; A. Chew; K. J. Krohn; D. Colombara; L. Cornaby; R. Ehrenkranz; N. Graetz; M. Kutz; C. Troeger; H. D. Wang; K. H. Abate; F. Abd-Allah; A. M. Abdulle; S. F. Abera; A. A. Kiadaliri; A. Ahmadi; M. B. Ahmed; K. Alam; D. Alasfoor; S. Alghnam; R. Ali; R. Alizadeh-Navaei; R. Al-Raddad…	2018	Transport injuries and deaths in the Eastern Mediterranean Region: findings from the Global Burden of Disease 2015 Study	International Journal of Public Health	63		187-198	10.1007/s00038-017-0987-0
Journal Article	A. H. Mokdad; K. Ballestros; M. Echko; S. Glenn; H. E. Olsen; E. Mullany; A. Lee; A. R. Khan; A. Ahmadi; A. J. Ferrari; A. Kasaeian; A. Werdecker; A. Carter; B. Zipkin; B. Sartorius; B. Serdar; B. L. Sykes; C. Troeger; C. Fitzmaurice; C. D. Rehm; D. Santomauro; D. Kim; D. Colombara; D. C. Schwebel; D. Tsoi; D. Kolte; E. Nsoesie; E. Nichols; E. Oren; F. J. Charlson; G. C. Patton; G. A. Roth; H. D.…	2018	The State of US Health, 1990-2016 Burden of Diseases, Injuries, and Risk Factors Among US States	Jama-Journal of the American Medical Association	319	14	1444-1472	10.1001/jama.2018.0158
Journal Article	A. H. Mokdad; M. H. Forouzanfar; F. Daoud; A. A. Mokdad; C. El Bcheraoui; M. Moradi-Lakeh; H. H. Kyu; R. M. Barber; J. Wagner; K. Cercy; H. Kravitz; M. Coggeshall; A. Chew; K. F. O'Rourke; C. Steiner; M. Tuffaha; R. Charara; E. A. Al-Ghamdi; Y. Adi; R. A. Afifi; H. Alahmadi; F. AlBuhairan; N. Allen; M. AlMazroa; A. A. Al-Nehmi; Z. AlRayess; M. Arora; P. Azzopardi; C. Barroso; M. Basulaiman; Z. A.…	2016	Global burden of diseases, injuries, and risk factors for young people's health during 1990-2013: a systematic analysis for the Global Burden of Disease Study 2013	Lancet	387	10036	2383-2401	10.1016/s0140-6736(16)00648-6
Journal Article	A. H. Mokdad; M. H. Forouzanfar; F. Daoud; C. El Bcheraoui; M. Moradi-Lakeh; I. Khalil; A. Afshin; M. Tuffaha; R. Charara; R. M. Barber; J. Wagner; K. Cercy; H. Kravitz; M. M. Coates; M. Robinson; K. Estep; C. Steiner; S. Jaber; A. A. Mokdad; K. F. O'Rourke; A. Chew; P. Kim; M. M. El Razek; S. Abdalla; F. Abd-Allah; J. P. Abraham; L. J. Abu-Raddad; N. M. Abu-Rmeileh; A. A. Al-Nehmi; A. S. Akanda;…	2016	Health in times of uncertainty in the eastern Mediterranean region, 1990-2013: a systematic analysis for the Global Burden of Disease Study 2013	Lancet Glob Health	4	10	e704-13	10.1016/s2214-109x(16)30168-1
Journal Article	A. H. Mokdad; P. Azzopardi; K. Cini; E. Kennedy; S. Sawyer; C. El Bcheraoui; R. Charara; I. Khalil; M. Moradi-Lakeh; M. Collison; R. A. Afifi; J. Al-Raiby; K. J. Krohn; F. Daoud; A. Chew; A. Afshin; K. J. Foreman; N. J. Kassebaum; M. Kutz; H. H. Kyu; P. Liu; H. E. Olsen; A. Smith; J. D. Stanaway; H. D. Wang; J. Arnlov; A. A. Kiadaliri; K. Alam; D. Alasfoor; R. Ali; R. Alizadeh-Navaei; R. Al-Radda…	2018	Adolescent health in the Eastern Mediterranean Region: findings from the global burden of disease 2015 study	International Journal of Public Health	63		79-96	10.1007/s00038-017-1003-4
Journal Article	A. H. Mokdad; R. Charara; C. El Bcheraoui; I. Khalil; M. Moradi-Lakeh; A. Afshin; N. J. Kassebaum; M. Collison; K. J. Krohn; A. Chew; F. Daoud; F. J. Charlson; D. Colombara; L. Degenhardt; R. Ehrenkranz; H. E. Erskine; A. J. Ferrari; M. Kutz; J. Leung; D. Santomauro; H. D. Wang; H. A. Whiteford; A. A. Abajobir; F. Abd-Allah; H. N. Abraha; L. J. Abu-Raddad; A. A. Kiadaliri; A. Ahmadi; K. Yimam; M.…	2018	The burden of mental disorders in the Eastern Mediterranean region, 1990-2015: findings from the global burden of disease 2015 study	International Journal of Public Health	63		25-37	10.1007/s00038-017-1006-1
Journal Article	A. H. Muntendam; S. Jaffar; N. Bleichrodt; M. B. van Hensbroek	1996	Absence of neuropsychological sequelae following cerebral malaria in Gambian children	Trans R Soc Trop Med Hyg	90	4	391-4	10.1016/s0035-9203(96)90518-0
Journal Article	A. H. Musters; S. Mashayekhi; J. Harvey; E. Axon; S. J. Lax; C. Flohr; A. M. Drucker; L. Gerbens; J. Ferguson; S. Ibbotson; et al.	2021	Phototherapy for atopic eczema	Cochrane Database of Systematic Reviews		10		10.1002/14651858.CD013870.pub2
Journal Article	A. H. Smith; G. Marshall; Y. Yuan; C. Ferreccio; J. Liaw; O. von Ehrenstein; C. Steinmaus; M. N. Bates; S. Selvin	2006	Increased mortality from lung cancer and bronchiectasis in young adults after exposure to arsenic in utero and in early childhood	Environ Health Perspect	114	8	1293-6	10.1289/ehp.8832
Journal Article	A. H. Smith; M. Yunus; A. F. Khan; A. Ercumen; Y. Yuan; M. H. Smith; J. Liaw; J. Balmes; O. von Ehrenstein; R. Raqib; D. Kalman; D. S. Alam; P. K. Streatfield; C. Steinmaus	2013	Chronic respiratory symptoms in children following in utero and early life exposure to arsenic in drinking water in Bangladesh	Int J Epidemiol	42	4	1077-86	10.1093/ije/dyt120
Journal Article	A. H. Stander; A. le Roux; P. V. Otomo	2019	Can Local Enhancement in Earthworms Affect the Outcome of the Standard Earthworm Avoidance Test?	Bull Environ Contam Toxicol	103	6	776-782	10.1007/s00128-019-02738-3
Journal Article	A. H. Yazdavar; M. S. Mahdavinejad; G. Bajaj; W. Romine; A. Sheth; A. H. Monadjemi; K. Thirunarayan; J. M. Meddar; A. Myers; J. Pathak; P. Hitzler	2020	Multimodal mental health analysis in social media	PLoS One	15	4	e0226248	10.1371/journal.pone.0226248
Journal Article	A. H. Ziyab; M. Almari; A. Al-Taiar	2020	Exposure to household secondhand smoke among adolescents in Kuwait: Results from two school-based cross-sectional studies	Tob Induc Dis	18		32	10.18332/tid/119116
Journal Article	A. H. Ziyab; W. Karmaus; M. Yousefi; S. Ewart; E. Schauberger; J. W. Holloway; H. Zhang; S. H. Arshad	2012	Interplay of filaggrin loss-of-function variants, allergic sensitization, and eczema in a longitudinal study covering infancy to 18 years of age	PLoS ONE	7	3	e32721	10.1371/journal.pone.0032721
Journal Article	A. Haarr; E. B. Mwakalapa; A. J. Mmochi; J. L. Lyche; A. Ruus; H. Othman; M. M. Larsen; K. Borg√•	2021	Seasonal rainfall affects occurrence of organohalogen contaminants in tropical marine fishes and prawns from Zanzibar, Tanzania	Sci Total Environ	774		145652	10.1016/j.scitotenv.2021.145652
Journal Article	A. Habib; D. Sawmiller; S. Li; Y. Xiang; D. Rongo; J. Tian; H. Hou; J. Zeng; A. Smith; S. Fan; B. Giunta; T. Mori; G. Currier; D. R. Shytle; J. Tan	2017	LISPRO mitigates beta-amyloid and associated pathologies in Alzheimer's mice	Cell Death Dis	8	6	e2880	10.1038/cddis.2017.279
Journal Article	A. Hadjinicolaou; P. Ng; X. Zhang; L. Koclas; C. Lamarre; F. Malouin; N. Pigeon; C. L. Richards; M. Shevell; M. Oskoui	2019	Is Cerebral Palsy Changing in High Resource Settings? Data From the Quebec Cerebral Palsy Registry	Journal of Child Neurology	34	10	567-573	10.1177/0883073819845272
Journal Article	A. Hadjipanayis; E. Efstathiou; V. Papaevangelou	2019	Hepatotoxicity in an Adolescent with Black Iced Tea Overconsumption	Pediatr Gastroenterol Hepatol Nutr	22	4	387-391	10.5223/pghn.2019.22.4.387
Journal Article	A. Hadley; V. Chandra-Mouli; R. Ingham	2016	Implementing the United Kingdom Government's 10-Year Teenage Pregnancy Strategy for England (1999-2010): Applicable Lessons for Other Countries	Journal of Adolescent Health	59	1	68-74	10.1016/j.jadohealth.2016.03.023
Journal Article	A. Hafeez; B. K. Mohamud; M. R. Shiekh; S. A. I. Shah; R. Jooma	2011	Lady health workers programme in Pakistan: challenges, achievements and the way forward	Journal of the Pakistan Medical Association	61	3	210-215
Journal Article	A. Hall	2007	Micronutrient supplements for children after deworming	Lancet Infect Dis	7	4	297-302	10.1016/s1473-3099(07)70084-1
Journal Article	A. Hall; E. Bobrow; S. Brooker; M. Jukes; K. Nokes; J. Lambo; H. Guyatt; D. Bundy; S. Adjei; S. T. Wen; Satoto; H. Subagio; M. Z. Rafiluddin; T. Miguel; S. Moulin; J. de Graft Johnson; M. Mukaka; N. Roschnik; M. Sacko; A. Zacher; B. Mahumane; C. Kihamia; L. Mwanri; S. Tatala; N. Lwambo; J. Siza; L. N. Khanh; H. H. Khoi; N. D. Toan	2001	Anaemia in schoolchildren in eight countries in Africa and Asia	Public Health Nutr	4	3	749-56
Journal Article	A. Hall; H. Kirby	2010	The numbers, educational status and health of enrolled and non-enrolled school-age children in the Allai Valley, Northwest Frontier Province, Pakistan	Social Science & Medicine	70	8	1131-1140	10.1016/j.socscimed.2009.12.021
Journal Article	A. Hammarsjö; M. Pettersson; D. Chitayat; A. Handa; B. M. Anderlid; M. Bartocci; D. Basel; D. Batkovskyte; A. Beleza-Meireles; P. Conner; J. Eisfeldt; K. M. Girisha; B. H. Y. Chung; E. Horemuzova; H. Hyodo; L. Korņejeva; K. Lagerstedt-Robinson; A. E. Lin; M. Magnusson; S. Moosa; S. S. Nayak; D. Nilsson; H. Ohashi; N. Ohashi-Fukuda; H. Stranneheim; F. Taylan; R. Traberg; U. Voss; V. Wirta; A. Nord…	2021	High diagnostic yield in skeletal ciliopathies using massively parallel genome sequencing, structural variant screening and RNA analyses	Journal of Human Genetics	66	10	995-1008	10.1038/s10038-021-00925-x
Journal Article	A. Hammerbacher; T. A. Coutinho; J. Gershenzon	2019	Roles of plant volatiles in defence against microbial pathogens and microbial exploitation of volatiles	Plant Cell Environ	42	10	2827-2843	10.1111/pce.13602
Journal Article	A. Handler; D. Rosenberg; K. Raube; S. Lyons	2003	Satisfaction and use of prenatal care: their relationship among African-American women in a large managed care organization	Birth	30	1	23-30
Journal Article	A. Harenberg; A. de Montfort; F. Jantet-Blaudez; M. Bonaparte; F. Boudet; M. Saville; N. Jackson; B. Guy	2016	Cytokine Profile of Children Hospitalized with Virologically-Confirmed Dengue during Two Phase III Vaccine Efficacy Trials	Plos Neglected Tropical Diseases	10	7		10.1371/journal.pntd.0004830
Journal Article	A. Harju; A. B. Thorod	2011	Child Poverty in a Scandinavian Welfare Context-From Children's Point of View	Child Indicators Research	4	2	283-299	10.1007/s12187-010-9092-0
Journal Article	A. Harrewijn; E. M. Cardinale; N. A. Groenewold; J. M. Bas-Hoogendam; M. Aghajani; K. Hilbert; N. Cardoner; D. Porta-Caster√†s; S. Gosnell; R. Salas; A. P. Jackowski; P. M. Pan; G. A. Salum; K. S. Blair; J. R. Blair; M. Z. Hammoud; M. R. Milad; K. L. Burkhouse; K. L. Phan; H. K. Schroeder; J. R. Strawn; K. Beesdo-Baum; N. Jahanshad; S. I. Thomopoulos; R. Buckner; J. A. Nielsen; J. W. Smoller; J. …	2021	Cortical and subcortical brain structure in generalized anxiety disorder: findings from 28 research sites in the ENIGMA-Anxiety Working Group	Transl Psychiatry	11	1	502	10.1038/s41398-021-01622-1
Journal Article	A. Harrison; M. L. Newell; J. Imrie; G. Hoddinott	2010	HIV prevention for South African youth: which interventions work? A systematic review of current evidence	BMC Public Health	10			10.1186/1471-2458-10-102
Journal Article	A. Hasnida; R. A. Borst; A. M. Johnson; N. R. Rahmani; S. L. van Elsland; M. O. Kok	2017	Making health systems research work: time to shift funding to locally-led research in the South	Lancet Global Health	5	1	E22-E24	10.1016/s2214-109x(16)30331-x
Journal Article	A. Hassan Khatib; A. A. Joho	2022	Prevalence of anaemia and caregivers’ knowledge, practice and attitude towards its prevention among under-fives in Zanzibar, Tanzania: A cross-sectional study	International Journal of Africa Nursing Sciences	16			10.1016/j.ijans.2022.100416
Journal Article	A. Hauser; K. Kusejko; L. F. Johnson; G. Wandeler; J. Riou; F. Goldstein; M. Egger; R. D. Kouyos	2019	Bridging the gap between HIV epidemiology and antiretroviral resistance evolution: Modelling the spread of resistance in South Africa	Plos Computational Biology	15	6		10.1371/journal.pcbi.1007083
Journal Article	A. Hazra; M. E. Khan; S. K. Mondal	2018	Mobile Phone Messaging to Husbands to Improve Maternal and Child Health Behavior in India	J Health Commun	23	6	542-549	10.1080/10810730.2018.1483444
Journal Article	A. Henok; E. Takele	2017	Assessment of Barriers to Reproductive Health Service Utilization among Bench Maji Zone Pastoralist Communities	Ethiop J Health Sci	27	5	523-530	10.4314/ejhs.v27i5.11
Journal Article	A. Herdea; A. Ulici; D. Qirjako; A. Toma; R. P. Derihaci; C. N. Lungu; A. Charkaoui	2021	Evaluating the functional outcomes and the quality of life for pediatric patients with osteogenesis imperfecta after fracture treatment with intramedullary rodding	Children	8	11		10.3390/children8111066
Journal Article	A. Herrera; K. Dahlblom; L. Dahlgren; G. Kullgren	2006	Pathways to suicidal behaviour among adolescent girls in Nicaragua	Soc Sci Med	62	4	805-14	10.1016/j.socscimed.2005.06.055
Journal Article	A. Hilbert; J. Ried; D. Schneider; C. Juttner; M. Sosna; P. Dabrock; M. Lingenfelder; W. Voit; W. Rief; J. Hebebrand	2007	Primary prevention of adult obesity. An interdisciplinary analysis	Herz	32	7	542-+	10.1007/s00059-007-3011-2
Journal Article	A. Hill; G. R. Jammy; K. Betha; P. S. Reddy; B. D. Taylor; E. Miller; C. Haggerty	2021	Paternal characteristics and associated pregnancy and birth outcomes	Paediatric and Perinatal Epidemiology	35	SUPPL 2	8	10.1111/ppe.12814
Journal Article	A. Hilmani; A. Maizate; L. Hassouni	2018	Designing and Managing a Smart Parking System Using Wireless Sensor Networks	Journal of Sensor and Actuator Networks	7	2		10.3390/jsan7020024
Journal Article	A. Hiyoshi; L. Berg; A. Grotta; Y. Almquist; M. Rostila	2021	Parental death in childhood and pathways to increased mortality across the life course in Stockholm, Sweden: A cohort study	PLoS Med	18	3	e1003549	10.1371/journal.pmed.1003549
Journal Article	A. Hodgson; T. Smith; S. Gagneux; M. Adjuik; G. Pluschke; N. K. Mensah; F. Binka; B. Genton	2001	Risk factors for meningococcal meningitis in northern Ghana	Trans R Soc Trop Med Hyg	95	5	477-80	10.1016/s0035-9203(01)90007-0
Journal Article	A. Hofflinger; A. Boso	2021	Another one breathes the dust. The relation between severe air pollution episodes and school attendance in southern Chile	Local Environment	26	2	252-263	10.1080/13549839.2021.1886065
Journal Article	A. Hose; G. Pagani; A. Karvonen; P. Kirjavainen; C. Roduit; J. Genuneit; E. Schmaußer-Hechfellner; M. Depner; R. Frei; R. Lauener; J. Riedler; E. Von Mutius; A. Divaret-Chauveau; J. Pekkanen; M. Ege	2021	Excessive meat consumption in the first year increases asthma risk in the PASTURE and LUKAS2 birth cohorts	European Respiratory Journal	58	SUPPL 65		10.1183/13993003.congress-2021.OA2570
Journal Article	A. Hossain; K. A. Mottaleb; M. Farhad; N. C. D. Barma	2019	Mitigating the twin problems of malnutrition and wheat blast by one wheat variety, 'BARI Gom 33', in Bangladesh	Acta Agrobotanica	72	2		10.5586/aa.1775
Journal Article	A. Host; H. P. Jacobsen; S. Halken; D. Holmenlund	1995	The natural history of cow's milk protein allergy/intolerance	European Journal of Clinical Nutrition	49	SUPPL. 1	S13‐S18
Journal Article	A. Hou; J. I. Silverberg	2021	Predictors and age-dependent pattern of psychologic problems in childhood atopic dermatitis	Pediatr Dermatol	38	3	606-612	10.1111/pde.14588
Journal Article	A. Houdret; Z. Kadiri; L. Bossenbroek	2017	A New Rural Social Contract for the Maghreb? The Political Economy of Access to Water, Land and Rural Development	Middle East Law and Governance	9	1	20-42	10.1163/18763375-00901003
Journal Article	A. Hughes; G. M. Foster; A. Guy; A. Matope; M. Abe; D. Towers; P. J. McCall	2020	Quantifying late-stage host-seeking behaviour of Anopheles gambiae at the insecticidal net interface using a baited-box bioassay	Malar J	19	1	140	10.1186/s12936-020-03213-9
Journal Article	A. Hung; M. Schneider; M. H. Lopez; M. McClellan	2020	Preclinical Alzheimer Disease Drug Development: Early Considerations Based on Phase 3 Clinical Trials	J Manag Care Spec Pharm	26	7	888-900	10.18553/jmcp.2020.26.7.888
Journal Article	A. Hurtado; R. J. Johnson	2005	Hygiene hypothesis and prevalence of glomerulonephritis	Kidney International	68		S62-S67	10.1111/j.1523-1755.2005.09711.x
Journal Article	A. Hyuga; P. S. Larson; M. Ndemwa; S. W. Muuo; M. Changoma; M. Karama; K. Goto; S. Kaneko	2022	Environmental and household-based spatial risks for tungiasis in an endemic area of coastal Kenya	Tropical Medicine and Infectious Disease	7	1		10.3390/tropicalmed7010002
Journal Article	A. I. A. Al-Ezzy; A. T. Khadim; R. H. Hassun	2017	A comprehensive Evaluation of Transmission Methods for Cryptosporidium species with special emphasis to Cryptosporidium Parvum	Research Journal of Pharmaceutical Biological and Chemical Sciences	8	5	555-570
Journal Article	A. I. Adanikin; J. O. Awoleke; B. A. Olofinbiyi; P. O. Adanikin; O. R. Ogundare	2015	Routine Iron Supplementation and Anaemia by Third Trimester in a Nigerian Hospital	Ethiop J Health Sci	25	4	305-12	10.4314/ejhs.v25i4.3
Journal Article	A. I. Ajayi; E. O. Otukpa; M. Mwoka; C. W. Kabiru; B. A. Ushie	2021	Adolescent sexual and reproductive health research in sub-Saharan Africa: a scoping review of substantive focus, research volume, geographic distribution and Africa-led inquiry	BMJ Glob Health	6	2		10.1136/bmjgh-2020-004129
Journal Article	A. I. Alvarez; L. F. L. Leiva; J. R. Garvin	2018	NUTRITION IN PREGNANCY AND LACTATION	Revista Rol De Enfermeria	41	9	617-624
Journal Article	A. I. Ayoub	1995	Iron deficiency anemia in Dubai Medical College for Girls: a preliminary study	J Egypt Public Health Assoc	70	1-2	213-28
Journal Article	A. I. Balsa; M. Caffera; J. Bloomfield	2016	Exposures to Particulate Matter from the Eruptions of the Puyehue Volcano and Birth Outcomes in Montevideo, Uruguay	Environmental Health Perspectives	124	11	1816-1822	10.1289/ehp235
Journal Article	A. I. Bozkurt; S. Sahinoz; B. Ozcirpici; S. Ozgur; T. Sahinoz; H. Acemoglu; G. Saka; A. Ceylan; Y. Palanci; E. Ilcin; F. Akkafa	2006	Patterns of active and passive smoking, and associated factors, in the South-east Anatolian Project (SEAP) region in Turkey	BMC Public Health	6		15	10.1186/1471-2458-6-15
Journal Article	A. I. Damarany; N. Ghanem	2020	Effect of flunixin meglumine and aspirin administration on conception rate and estrous cycle characteristics of Egyptian Baladi cows during hot season	Trop Anim Health Prod	52	6	2969-2976	10.1007/s11250-020-02314-6
Journal Article	A. I. F. Elbla; Z. Bekirogullari	2012	Is Punishment (Corporal or Verbal) an Effective means of Discipline in Schools? : Case Study of Two Basic Schools in Greater Khartoum/Sudan	International Conference on Education & Educational Psychology	69		1656-1663	10.1016/j.sbspro.2012.12.112
Journal Article	A. I. Ismail; J. M. Tanzer; J. L. Dingle	1997	Current trends of sugar consumption in developing societies	Community Dentistry and Oral Epidemiology	25	6	438-443	10.1111/j.1600-0528.1997.tb01735.x
Journal Article	A. I. Issaka; K. E. Agho; A. N. Page; P. L. Burns; G. J. Stevens; M. J. Dibley	2015	Determinants of suboptimal complementary feeding practices among children aged 6-23 months in four anglophone West African countries	Matern Child Nutr	11 Suppl 1		14-30	10.1111/mcn.12194
Journal Article	A. I. Khan; I. Kabir; S. Hawkesworth; E. C. Ekström; S. Arifeen; E. A. Frongillo; LÅ Persson	2015	Early invitation to food and/or multiple micronutrient supplementation in pregnancy does not affect body composition in offspring at 54 months: follow-up of the MINIMat randomised trial, Bangladesh	Maternal & Child Nutrition	11	3	385‐397	10.1111/mcn.12021
Journal Article	A. I. Khan; S. Hawkesworth; E. C. Ekström; S. Arifeen; S. E. Moore; E. A. Frongillo; M. Yunus; LÅ Persson; I. Kabir	2013	Effects of exclusive breastfeeding intervention on child growth and body composition: the MINIMat trial, Bangladesh	Acta Paediatrica	102	8	815‐823	10.1111/apa.12282
Journal Article	A. I. Molineri; M. L. Signorini-Porchietto; H. D. Tarabla	2015	Hazards for Women and Children in Rural Settings	Rev Salud Publica (Bogota)	17	1	22-32
Journal Article	A. I. Opara; C. Z. Akaolisa; C. O. Akakuru; A. U. Nkwoada; F. C. Ibe; A. W. Verla; I. C. Chukwuemeka	2021	Particulate matter exposure and non-cancerous inhalation health risk assessment of major dumpsites of Owerri metropolis, Nigeria	Environmental Health and Toxicology	36	4		10.5620/eaht.2021025
Journal Article	A. I. Rappaport; C. D. Karakochuk; S. Y. Hess; R. D. Whitehead, Jr.; S. M. L. Namaste; O. Dary; M. E. Parker; L. M. Neufeld; L. M. Larson; S. Newton; R. Wegmuller; D. Moorthy	2021	Variability in haemoglobin concentration by measurement tool and blood source: an analysis from seven countries	J Clin Pathol	74	10	657-663	10.1136/jclinpath-2020-206717
Journal Article	A. I. Savitri; N. Yadegari; J. Bakker; R. J. van Ewijk; D. E. Grobbee; R. C. Painter; C. S. Uiterwaal; T. J. Roseboom	2014	Ramadan fasting and newborn's birth weight in pregnant Muslim women in The Netherlands	Br J Nutr	112	9	1503-9	10.1017/s0007114514002219
Journal Article	A. I. Usese; L. O. Chukwu; R. Naidu; S. Islam; M. M. Rahman	2020	Arsenic fractionation in sediments and speciation in muscles of fish, Chrysichthys nigrodigitatus from a contaminated tropical Lagoon, Nigeria	Chemosphere	256		127134	10.1016/j.chemosphere.2020.127134
Journal Article	A. Ibrahim; F. L. Warton; S. Fry; M. F. Cotton; S. W. Jacobson; J. L. Jacobson; C. D. Molteno; F. Little; A. J. W. van der Kouwe; B. Laughton; E. M. Meintjes; M. J. Holmes	2023	Maternal ART throughout gestation prevents caudate volume reductions in neonates who are HIV exposed but uninfected	Frontiers in Neuroscience	17			10.3389/fnins.2023.1085589
Journal Article	A. Ibrahim; S. B. Mathew; S. S. Arekal; Swathi; Santhosh; R. Kundapur	2016	A Study to Assess the Awareness of Ill Effects of Tobacco among Adolescents and Young Adults of Mangalore	Nitte University Journal of Health Science	6	3	21-23
Journal Article	A. Idini; F. Frau; L. Gutierrez; E. Dore; G. Nocella; G. Ghiglieri	2020	Application of Octacalcium Phosphate with an Innovative Household-scale Defluoridator Prototype and Behavioral Determinants of its Adoption in Rural Communities of the East African Rift Valley	Integr Environ Assess Manag				10.1002/ieam.4262
Journal Article	A. Igwaran; I. Okoh A	2020	Campylobacteriosis Agents in Meat Carcasses Collected from Two District Municipalities in the Eastern Cape Province, South Africa	Foods	9	2		10.3390/foods9020203
Journal Article	A. Imdad; A. Jabeen; Z. A. Bhutta	2011	Role of calcium supplementation during pregnancy in reducing risk of developing gestational hypertensive disorders: a meta-analysis of studies from developing countries	BMC Public Health	11			10.1186/1471-2458-11-s3-s18
Journal Article	A. Imdad; E. Mayo-Wilson; K. Herzer; Z. A. Bhutta	2017	Vitamin A supplementation for preventing morbidity and mortality in children from six months to five years of age	Cochrane database of systematic reviews (online)	2017	3) (no pagination		10.1002/14651858.CD008524.pub3
Journal Article	A. Imdad; J. Rogner; R. N. Sherwani; J. Sidhu; A. Regan; M. R. Haykal; O. Tsistinas; A. Smith; X. H. S. Chan; E. Mayo-Wilson; et al.	2023	Zinc supplementation for preventing mortality, morbidity, and growth failure in children aged 6 months to 12 years	Cochrane Database of Systematic Reviews		3		10.1002/14651858.CD009384.pub3
Journal Article	A. Imdad; M. Y. Yakoob; Z. A. Bhutta	2011	Impact of maternal education about complementary feeding and provision of complementary foods on child growth in developing countries	BMC Public Health	11 Suppl 3		S25	10.1186/1471-2458-11-s3-s25
Journal Article	A. Imdad; R. M. M. Bautista; K. A. A. Senen; M. E. V. Uy; J. B. Mantaring Iii; Z. A. Bhutta	2013	Umbilical cord antiseptics for preventing sepsis and death among newborns	Cochrane Database of Systematic Reviews		5		10.1002/14651858.CD008635.pub2
Journal Article	A. Imdad; Z. A. Bhutta	2011	Effect of preventive zinc supplementation on linear growth in children under 5 years of age in developing countries: a meta-analysis of studies for input to the lives saved tool	BMC Public Health	11 Suppl 3		S22	10.1186/1471-2458-11-s3-s22
Journal Article	A. Imdad; Z. A. Bhutta	2012	Global micronutrient deficiencies in childhood and impact on growth and survival: challenges and opportunities	Nestle Nutr Inst Workshop Ser	70		1-10	10.1159/000337384
Journal Article	A. Inati; C. Al Alam; C. El Ojaimi; T. Hamad; H. Kanakamedala; V. Pilipovic; R. Sabah	2021	Clinical Features and Outcome of Sickle Cell Disease in a Tertiary Center in Northern Lebanon: A Retrospective Cohort Study in a Local, Hospital-Associated Registry	Hemoglobin	45	2	80-86	10.1080/03630269.2021.1904974
Journal Article	A. Irizar; A. Molinuevo; A. Andiarena; A. Jimeno-Romero; A. San Roman; K. Broberg; S. Llop; R. Soler-Blasco; M. Murcia; F. Ballester; A. Lertxundi	2021	Prenatal manganese serum levels and neurodevelopment at 4 years of age	ENVIRONMENTAL RESEARCH	197			10.1016/j.envres.2021.111172
Journal Article	A. Irizar; A. Txintxurreta; A. Molinuevo; A. Jimeno-Romero; A. Anabitarte; J. I. √Ålvarez; M. D. Mart√≠nez; L. Santa-Marina; J. Ibarluzea; A. Lertxundi	2021	Association between prenatal exposure to air pollutants and newborn thyroxine (T4) levels	Environ Res	197		111132	10.1016/j.envres.2021.111132
Journal Article	A. Islam	2016	Prenatal PUFA undernutrition and risk of adult psychiatric disorders	Bangladesh Journal of Medical Science	15	3	313-319	10.3329/bjms.v15i3.21775
Journal Article	A. Islam Khan	2013	Effects of pre- and postnatal nutrition interventions on child growth and body composition: the MINIMat trial in rural Bangladesh	Glob Health Action	6		22476	10.3402/gha.v6i0.22476
Journal Article	A. Ismail; I. Naeem; Y. Y. Gong; M. N. Routledge; S. Akhtar; M. Riaz; L. N. Z. Ramalho; C. A. F. de Oliveira; Z. Ismail	2021	Early life exposure to dietary aflatoxins, health impact and control perspectives: A review	Trends in Food Science & Technology	112		212-224	10.1016/j.tifs.2021.04.002
Journal Article	A. Iwilade	2017	Slipping through the net: everyday agency of youth and the politics of amnesty in Nigeria's Niger Delta (2009-2015)	Journal of Contemporary African Studies	35	3	266-283	10.1080/02589001.2017.1339867
Journal Article	A. Izadpanah; E. Alahyari; M. Torshizi; Z. Khazaie; G. Sharifzadeh; M. Hosseini	2018	Effect of grape seed powder on postpartum hemorrhage in vaginal delivery: a randomized controlled clinical trial	Iranian journal of obstetrics, gynecology and infertility	21	10	30‐37	10.22038/ijogi.2018.12242
Journal Article	A. Izquierdo-Dominguez; A. L. Valero; J. Mullol	2013	Comparative Analysis of Allergic Rhinitis in Children and Adults	Current Allergy and Asthma Reports	13	2	142-151	10.1007/s11882-012-0331-y
Journal Article	A. J. Adewumi; T. A. Dr Laniyan	2020	Contamination, sources and risk assessments of metals in media from Anka artisanal gold mining area, Northwest Nigeria	Sci Total Environ	718		137235	10.1016/j.scitotenv.2020.137235
Journal Article	A. J. Ajuwon; I. Akin-Jimoh; B. O. Olley; O. Akintola	2001	Perceptions of sexual coercion: learning from young people in Ibadan, Nigeria	Reprod Health Matters	9	17	128-36
Journal Article	A. J. Apter	2010	Communities and health: the case of inner-city violence and asthma	LDI Issue Brief	16	1	1-4
Journal Article	A. J. Badyda; P. Dabrowiecki; P. O. Czechowski; G. Majewski	2015	Risk of bronchi obstruction among non-smokers--review of environmental factors affecting bronchoconstriction	Respir Physiol Neurobiol	209		39-46	10.1016/j.resp.2014.10.016
Journal Article	A. J. Barton; L. Gilbert; J. Baramee; T. Granger	2006	Cardiovascular risk in Hispanic and non-Hispanic preschoolers	Nursing Research	55	3	172-179	10.1097/00006199-200605000-00003
Journal Article	A. J. Beamish; N. Papen-Botterhuis; E. Gronowitz; W. Leclercq; F. Van Dielen; T. Olbers	2017	The teen bypass equipoise sleeve trial (teen-best): a randomised controlled trial of gastric bypass versus sleeve gastrectomy for adolescents with severe obesity dragons' den meets shark tank (proposals for randomized controlled trials)	Obesity surgery	27	1	246‐247	10.1007/s11695-017-2774-7
Journal Article	A. J. Berky; E. Robie; E. J. Ortiz; J. N. Meyer; H. Hsu-Kim; W. K. Pan	2020	Evaluation of Peruvian Government Interventions to Reduce Childhood Anemia	Ann Glob Health	86	1	98	10.5334/aogh.2896
Journal Article	A. J. Butwick; N. McDonnell	2021	Antepartum and postpartum anemia: a narrative review	International Journal of Obstetric Anesthesia	47		N.PAG-N.PAG	10.1016/j.ijoa.2021.102985
Journal Article	A. J. Cohen; H. R. Anderson; B. Ostro; K. D. Pandey; M. Krzyzanowski; N. Kunzli; K. Gutschmidt; A. Pope; I. Romieu; J. M. Samet; K. Smith	2005	The global burden of disease due to outdoor air pollution	Journal of Toxicology and Environmental Health-Part a-Current Issues	68	13-14	1301-1307	10.1080/15287390590936166
Journal Article	A. J. De Roos; L. H. Schinasi; L. Miligi; J. R. Cerhan; P. Bhatti; A. t Mannetje; D. Baris; Y. Benavente; G. Benke; J. Clavel; D. Casabonne; L. Fritschi; J. N. Hofmann; T. Huynh; A. Monnereau; S. Piro; S. L. Slager; C. M. Vajdic; S. S. Wang; Y. Zhang; L. Bernstein; P. Cocco	2021	Occupational insecticide exposure and risk of non-Hodgkin lymphoma: A pooled case-control study from the InterLymph Consortium	Int J Cancer	149	10	1768-1786	10.1002/ijc.33740
Journal Article	A. J. Etheredge; K. Manji; M. Kellogg; H. Tran; E. Liu; C. M. McDonald; R. Kisenge; S. Aboud; W. Fawzi; D. Bellinger; A. T. Gewirtz; C. P. Duggan	2018	Markers of Environmental Enteric Dysfunction Are Associated With Neurodevelopmental Outcomes in Tanzanian Children	J Pediatr Gastroenterol Nutr	66	6	953-959
Journal Article	A. J. Etheredge; Z. Premji; N. S. Gunaratna; A. I. Abioye; S. Aboud; C. Duggan; R. Mongi; L. Meloney; D. Spiegelman; D. Roberts; D. H. Hamer; W. W. Fawzi	2015	Iron Supplementation in Iron-Replete and Nonanemic Pregnant Women in Tanzania A Randomized Clinical Trial	JAMA pediatrics	169	10	947-955	10.1001/jamapediatrics.2015.1480
Journal Article	A. J. Feller; K. Zaman; K. D. Lewis; I. Hossain; M. Yunus; D. A. Sack	2012	Malnutrition levels among vaccinated and unvaccinated children between 2 and 3 years of age following enrollment in a randomized clinical trial with the pentavalent rotavirus vaccine (PRV) in Bangladesh	Vaccine	30 Suppl 1		A101‐5	10.1016/j.vaccine.2011.09.065
Journal Article	A. J. Flint; T. E. Novotny	1998	Trends in black/white differences in current smoking among 18- to 24-year-olds in the United States, 1983-1993	Am J Prev Med	14	1	19-24
Journal Article	A. J. Fuglestad; M. G. Kroupina; D. E. Johnson; M. K. Georgieff	2016	Micronutrient status and neurodevelopment in internationally adopted children	Acta Paediatr	105	2	e67-76	10.1111/apa.13234
Journal Article	A. J. Gage	1998	Sexual activity and contraceptive use: the components of the decisionmaking process	Stud Fam Plann	29	2	154-66
Journal Article	A. J. Garcia-Prats; H. S. Schaaf; A. C. Hesseling	2016	The safety and tolerability of the second-line injectable antituberculosis drugs in children	Expert Opinion on Drug Safety	15	11	1491-1500	10.1080/14740338.2016.1223623
Journal Article	A. J. Grant; O. Oshota; R. R. Chaudhuri; M. Mayho; S. E. Peters; S. Clare; D. J. Maskell; P. Mastroeni	2016	Genes Required for the Fitness of Salmonella enterica Serovar Typhimurium during Infection of Immunodeficient gp91(-/-) phox Mice	Infection and Immunity	84	4	989-997	10.1128/iai.01423-15
Journal Article	A. J. Handal; B. Lozoff; J. Breilh; S. D. Harlow	2007	Effect of community of residence on neurobehavioral development in infants and young children in a flower-growing region of Ecuador	Environ Health Perspect	115	1	128-33
Journal Article	A. J. Handal; B. Lozoff; J. Breilh; S. D. Harlow	2007	Neurobehavioral development in children with potential exposure to pesticides	Epidemiology	18	3	312-20	10.1097/01.ede.0000259983.55716.bb
Journal Article	A. J. Handal; L. G. Saavedra; R. Schrader; C. L. Aragon; M. Paez; J. Lowe	2017	Assessment of Maternal-Infant Interaction: Application of the Still Face Paradigm in a Rural Population of Working Women in Ecuador	Maternal and Child Health Journal	21	3	458-466	10.1007/s10995-016-2123-9
Journal Article	A. J. Hawkey; J. M. Ussher; J. Perz; C. Metusela	2017	Experiences and Constructions of Menarche and Menstruation Among Migrant and Refugee Women	Qual Health Res	27	10	1473-1490	10.1177/1049732316672639
Journal Article	A. J. Jasinska; T. S. Dong; V. Lagishetty; W. Katzka; J. P. Jacobs; C. A. Schmitt; J. D. Cramer; D. Ma; W. G. Coetzer; J. P. Grobler; T. R. Turner; N. Freimer; I. Pandrea; C. Apetrei	2020	Shifts in microbial diversity, composition, and functionality in the gut and genital microbiome during a natural SIV infection in vervet monkeys	Microbiome	8	1	154	10.1186/s40168-020-00928-4
Journal Article	A. J. Larson; V. A. Paz-Sold√°n; C. Arevalo-Nieto; J. Brown; C. Condori-Pino; M. Z. Levy; R. Castillo-Neyra	2021	Misuse, perceived risk, and safety issues of household insecticides: Qualitative findings from focus groups in Arequipa, Peru	PLoS Negl Trop Dis	15	5	e0009251	10.1371/journal.pntd.0009251
Journal Article	A. J. Leach; P. Homøe; C. Chidziva; H. Gunasekera; K. Kong; M. F. Bhutta; R. Jensen; S. O. Tamir; S. K. Das; P. Morris	2020	Panel 6: Otitis media and associated hearing loss among disadvantaged populations and low to middle-income countries	Int J Pediatr Otorhinolaryngol	130 Suppl 1	Suppl 1	109857	10.1016/j.ijporl.2019.109857
Journal Article	A. J. Lund; D. H. Rehkopf; S. H. Sokolow; M. M. Sam; N. Jouanard; A. M. Schacht; S. Senghor; A. Fall; G. Riveau; G. A. De Leo; D. Lopez-Carr	2021	Land use impacts on parasitic infection: a cross-sectional epidemiological study on the role of irrigated agriculture in schistosome infection in a dammed landscape	Infect Dis Poverty	10	1	35	10.1186/s40249-021-00816-5
Journal Article	A. J. Lund; M. M. Sam; A. B. Sy; O. W. Sow; S. Ali; S. H. Sokolow; S. Bereknyei Merrell; J. Bruce; N. Jouanard; S. Senghor; G. Riveau; D. Lopez-Carr; G. A. De Leo	2019	Unavoidable Risks: Local Perspectives on Water Contact Behavior and Implications for Schistosomiasis Control in an Agricultural Region of Northern Senegal	Am J Trop Med Hyg	101	4	837-847	10.4269/ajtmh.19-0099
Journal Article	A. J. M. Boulton; R. W. Whitehouse; K. R. Feingold; B. Anawalt; A. Boyce; G. Chrousos; W. W. de Herder; K. Dungan; A. Grossman; J. M. Hershman; H. J. Hofland; G. Kaltsas; C. Koch; P. Kopp; M. Korbonits; R. McLachlan; J. E. Morley; M. New; J. Purnell; F. Singer; C. A. Stratakis; D. L. Trence; D. P. Wilson	2000	The Diabetic Foot	Endotext
Journal Article	A. J. MacNeill; H. Hopf; A. Khanuja; S. Alizamir; M. Bilec; M. J. Eckelman; L. Hernandez; F. McGain; K. Simonsen; C. Thiel; S. Young; R. Lagasse; J. D. Sherman	2020	Transforming The Medical Device Industry: Road Map To A Circular Economy	Health Aff (Millwood)	39	12	2088-2097
Journal Article	A. J. Mason-Jones; C. Mathews; A. J. Flisher	2011	Can Peer Education Make a Difference? Evaluation of a South African Adolescent Peer Education Program to Promote Sexual and Reproductive Health	AIDS and Behavior	15	8	1605-1611	10.1007/s10461-011-0012-1
Journal Article	A. J. Mason-Jones; D. Sinclair; C. Mathews; A. Kagee; A. Hillman; C. Lombard	2016	School-based interventions for preventing HIV, sexually transmitted infections, and pregnancy in adolescents	Cochrane Database of Systematic Reviews		11		10.1002/14651858.CD006417.pub3
Journal Article	A. J. McMichael	2000	The urban environment and health in a world of increasing globalization: issues for developing countries	Bulletin of the World Health Organization	78	9	1117-1126
Journal Article	A. J. Munsamy; V. Chetty; S. Ramlall	2022	Screen-based behaviour in children is more than meets the eye	South African Family Practice	64	1		10.4102/safp.v64i1.5374
Journal Article	A. J. Owolabi; I. O. Senbanjo; K. A. Oshikoya; J. Boekhorst; R. T. Eijlander; G. A. M. Kortman; J. H. J. Hageman; F. Samuel; A. Melse-Boonstra; A. Schaafsma	2021	Multi-Nutrient Fortified Dairy-Based Drink Reduces Anaemia without Observed Adverse Effects on Gut Microbiota in Anaemic Malnourished Nigerian Toddlers: A Randomised Dose-Response Study	Nutrients	13	5		10.3390/nu13051566
Journal Article	A. J. Panting; H. Abdullah; S. Roslan; I. A. Ismail	2019	Potential Social Risk Factors for Teenage Pregnancy in Sarawak	Pertanika Journal of Social Science and Humanities	27	1	425-441
Journal Article	A. J. Pereira-Morales; A. Adan; A. Camargo; D. A. Forero	2017	Substance use and suicide risk in a sample of young Colombian adults: An exploration of psychosocial factors	Am J Addict	26	4	388-394	10.1111/ajad.12552
Journal Article	A. J. Pickering; S. M. Njenga; L. Steinbaum; J. Swarthout; A. Lin; B. F. Arnold; C. P. Stewart; H. N. Dentz; M. Mureithi; B. Chieng; M. Wolfe; R. Mahoney; J. Kihara; K. Byrd; G. Rao; T. Meerkerk; P. Cheruiyot; M. Papaiakovou; N. Pilotte; S. A. Williams; J. M. Colford; C. Null	2019	Effects of single and integrated water, sanitation, handwashing, and nutrition interventions on child soil-transmitted helminth and Giardia infections: A cluster-randomized controlled trial in rural Kenya	Plos Medicine	16	6		10.1371/journal.pmed.1002841
Journal Article	A. J. Pickering; Y. Crider; N. Amin; V. Bauza; L. Unicomb; J. Davis; S. P. Luby	2015	Differences in field effectiveness and adoption between a novel automated chlorination system and household manual chlorination of drinking water in Dhaka, Bangladesh: a randomized controlled trial	PLoS ONE	10	3	e0118397	10.1371/journal.pone.0118397
Journal Article	A. J. Pollard; K. P. Perrett; P. C. Beverley	2009	Maintaining protection against invasive bacteria with protein-polysaccharide conjugate vaccines	Nature Reviews Immunology	9	3	212-220	10.1038/nri2494
Journal Article	A. J. Prendergast; C. Evans	2023	Children who are HIV-exposed and uninfected: evidence for action	Aids	37	2	205-215	10.1097/qad.0000000000003409
Journal Article	A. J. Prendergast; J. H. Humphrey; K. Mutasa; F. D. Majo; S. Rukobo; M. Govha; M. N. N. Mbuya; L. H. Moulton; R. J. Stoltzfus; Efficac Sanitation Hyg Infant Nutr	2015	Assessment of Environmental Enteric Dysfunction in the SHINE Trial: Methods and Challenges	Clinical Infectious Diseases	61		S726-S732	10.1093/cid/civ848
Journal Article	A. J. Prendergast; P. Kelly	2016	Interactions between intestinal pathogens, enteropathy and malnutrition in developing countries	Current Opinion in Infectious Diseases	29	3	229-236	10.1097/qco.0000000000000261
Journal Article	A. J. Reynolds; S. R. Ou; J. A. Temple	2018	A Multicomponent, Preschool to Third Grade Preventive Intervention and Educational Attainment at 35 Years of Age	Jama Pediatrics	172	3	247-256	10.1001/jamapediatrics.2017.4673
Journal Article	A. J. Rogers; L. Achiro; E. A. Bukusi; A. M. Hatcher; Z. Kwena; P. L. Musoke; J. M. Turan; E. Weke; L. A. Darbes	2016	Couple interdependence impacts HIV-related health behaviours among pregnant couples in southwestern Kenya: a qualitative analysis	Journal of the International Aids Society	19			10.7448/ias.19.1.21224
Journal Article	A. J. Rose; D. R. Miller; A. Ozonoff; D. R. Berlowitz; A. S. Ash; S. Zhao; J. I. Reisman; E. M. Hylek	2013	Gaps in monitoring during oral anticoagulation: insights into care transitions, monitoring barriers, and medication nonadherence	CHEST	143	3	751-757	10.1378/chest.12-1119
Journal Article	A. J. S. Coats	2001	Making choices in cardiology: difficulties of rationing and equality of access	International Journal of Cardiology	78	3	209-212	10.1016/s0167-5273(01)00464-8
Journal Article	A. J. Sirma; J. F. Lindahl; K. Makita; D. Senerwa; N. Mtimet; E. K. Kang'ethe; D. Grace	2018	The impacts of aflatoxin standards on health and nutrition in sub-Saharan Africa: The case of Kenya	Global Food Security-Agriculture Policy Economics and Environment	18		57-61	10.1016/j.gfs.2018.08.001
Journal Article	A. J. Specht; A. S. Dickerson; K. Z. Kponee-Shovein; K. W. Nkpaa; M. G. Weisskopf	2020	Toenail Metal Exposures in Fishermen from Bodo City, Nigeria	Bull Environ Contam Toxicol	104	1	90-95	10.1007/s00128-019-02750-7
Journal Article	A. J. Stein; J. V. Meenakshi; M. Qaim; P. Nestel; H. P. Sachdev; Z. A. Bhutta	2008	Potential impacts of iron biofortification in India	Soc Sci Med	66	8	1797-808	10.1016/j.socscimed.2008.01.006
Journal Article	A. J. Thurman; M. H. Fisher; R. M. Hodapp; D. J. Fidler	2015	The Williams Syndrome Social Phenotype: Disentangling the Contributions of Social Interest and Social Difficulties	International Review of Research in Developmental Disabilities, Vol 49	49		191-227	10.1016/bs.irrdd.2015.06.002
Journal Article	A. J. Ugheoke; M. I. Ebomoyi; V. I. Iyawe	2006	Influence of smoking on respiratory symptoms and lung function indices in sawmill workers in Benin City, Nigeria	Niger J Physiol Sci	21	1-2	49-54
Journal Article	A. J. Vallejo-Vaz; M. De Marco; C. A. T. Stevens; A. Akram; T. Freiberger; G. K. Hovingh; J. J. P. Kastelein; P. Mata; F. J. Raal; R. D. Santos; H. Soran; G. F. Watts; M. Abifadel; C. A. Aguilar-Salinas; M. Al-Khnifsawi; F. A. AlKindi; F. Alnouri; R. Alonso; K. Al-Rasadi; A. Al-Sarraf; T. F. Ashavaid; C. J. Binder; M. P. Bogsrud; M. Bourbon; E. Bruckert; K. Chlebus; P. Corral; O. Descamps; R. Dur…	2018	Overview of the current status of familial hypercholesterolaemia care in over 60 countries - The EAS Familial Hypercholesterolaemia Studies Collaboration (FHSC)	Atherosclerosis	277		234-255	10.1016/j.atherosclerosis.2018.08.051
Journal Article	A. J. van't Veen	2001	Vaccines without thiomersal - Why so necessary, why so long coming?	Drugs	61	5	565-572	10.2165/00003495-200161050-00002
Journal Article	A. J. Wensing; E. J. Wensing; M. Virgo	2018	Towards a core curriculum for civic engagement on appropriate technology: Characterizing, optimizing and mobilizing youth community service learning	African Journal of Science Technology Innovation & Development	10	7	867-877	10.1080/20421338.2018.1439279
Journal Article	A. J. Wyrobek; J. J. Mulvihill; J. S. Wassom; H. V. Malling; M. D. Shelby; S. E. Lewis; K. L. Witt; R. J. Preston; S. D. Perreault; J. W. Allen; D. M. DeMarini; R. P. Woychik; J. B. Bishop	2007	Assessing human germ-cell mutagenesis in the postgenome era: A celebration of the legacy of William Lawson (Bill) Russell	Environmental and Molecular Mutagenesis	48	2	71-95	10.1002/em.20284
Journal Article	A. J. Yeo; A. Cohenuram; S. Dunsiger; J. Boergers; S. J. Kopel; D. Koinis-Mitchell	2023	The Sleep Environment, Napping, and Sleep Outcomes among Urban Children With and Without Asthma	BEHAVIORAL SLEEP MEDICINE				10.1080/15402002.2023.2184369
Journal Article	A. J. Zolotor; M. Burchinal; D. Skinner; M. Rosenthal; Invest Key Family Life Project	2008	Maternal psychological adjustment and knowledge of infant development as predictors of home safety practices in rural low-income communities	Pediatrics	121	6	E1668-E1675	10.1542/peds.2007-1255
Journal Article	A. Jacobsen; B. Olabi; A. Langley; J. Beecker; E. Mutter; A. Shelley; B. Worley; T. Ramsay; A. Saavedra; R. Parker; et al.	2022	Systemic interventions for treatment of Stevens‐Johnson syndrome (SJS), toxic epidermal necrolysis (TEN), and SJS/TEN overlap syndrome	Cochrane Database of Systematic Reviews		3		10.1002/14651858.CD013130.pub2
Journal Article	A. Jaleel; I. A. Siddiqui; M. A. Rahman	2003	Do we need daily iron supplementation? Comments and controversies	J Pak Med Assoc	53	4	162-5
Journal Article	A. Jallow; H. Xie; X. Tang; Z. Qi; P. Li	2021	Worldwide aflatoxin contamination of agricultural products and foods: From occurrence to control	Compr Rev Food Sci Food Saf	20	3	2332-2381	10.1111/1541-4337.12734
Journal Article	A. Jamotte; E. Clay; B. Macabeo; A. Caicedo; J. G. Lopez; L. Bricks; M. R. Prada; R. Marrugo; P. Alfonso; B. M. Arevalo; D. Franco; L. G. Diaz; Y. I. de Molto	2017	Public health impact and economic benefits of quadrivalent influenza vaccine in Latin America	Human Vaccines & Immunotherapeutics	13	4	877-888	10.1080/21645515.2016.1256928
Journal Article	A. Jamshidi; M. Morovati; M. M. G. Mofrad; M. Panahandeh; H. Soleimani; H. A. Alamdari	2021	Water quality evaluation and non-cariogenic risk assessment of exposure to nitrate in groundwater resources of Kamyaran, Iran: spatial distribution, Monte-Carlo simulation, and sensitivity analysis	JOURNAL OF ENVIRONMENTAL HEALTH SCIENCE AND ENGINEERING	19	1	1117-1131	10.1007/s40201-021-00678-x
Journal Article	A. Janic; K. Kimani; I. Olembo; H. Dimaras	2020	Lessons for Patient Engagement in Research in Low- and Middle-Income Countries	Ophthalmol Ther	9	2	221-229	10.1007/s40123-020-00246-w
Journal Article	A. Jaquet; B. Tchounga; A. Tanon; A. Bagny; D. K. Ekouevi; H. A. Traore; A. J. Sasco; M. Maiga; F. Dabis	2018	Etiology of hepatocellular carcinoma in West Africa, a case-control study	International Journal of Cancer	143	4	869-877	10.1002/ijc.31393
Journal Article	A. Jaquet; G. Wandeler; J. Tine; C. A. Dagnra; A. Attia; A. Patassi; A. Ndiaye; V. de Ledinghen; D. K. Ekouevi; M. Seydi; F. Dabis	2016	HIV infection, viral hepatitis and liver fibrosis among prison inmates in West Africa	BMC Infectious Diseases	16			10.1186/s12879-016-1601-4
Journal Article	A. Jarzab; D. Witkowska; E. Ziomek; A. Dabrowska; Z. Szewczuk; A. Gamian	2013	Shigella flexneri 3a Outer Membrane Protein C Epitope Is Recognized by Human Umbilical Cord Sera and Associated with Protective Activity	PLoS ONE	8	8		10.1371/journal.pone.0070539
Journal Article	A. Jayakumar; C. Wurzer; S. Soldatou; C. Edwards; L. A. Lawton; O. Ma≈°ek	2021	New directions and challenges in engineering biologically-enhanced biochar for biological water treatment	Sci Total Environ	796		148977	10.1016/j.scitotenv.2021.148977
Journal Article	A. Jelenkovic; Y. M. Hur; R. Sund; Y. Yokoyama; S. H. Siribaddana; M. Hotopf; A. Sumathipala; F. Rijsdijk; Q. Tan; D. Zhang; Z. Pang; S. Aaltonen; K. Heikkila; S. Y. Oncel; F. Aliev; E. Rebato; A. D. Tarnoki; D. L. Tarnoki; K. Christensen; A. Skytthe; K. O. Kyvik; J. L. Silberg; L. J. Eaves; H. H. Maes; T. L. Cutler; J. L. Hopper; J. R. Ordonana; J. F. Sanchez-Romera; L. Colodro-Conde; W. Cozen; …	2016	Genetic and environmental influences on adult human height across birth cohorts from 1886 to 1994	Elife	5			10.7554/eLife.20320
Journal Article	A. Jessani; J. Choi; A. El-Rabbany; P. Lefoka; M. F. A. Quadri; D. M. Laronde	2021	Oral health and psychosocial predictors of quality of life and general well-being among adolescents in lesotho, southern africa	Children	8	7		10.3390/children8070582
Journal Article	A. Jiamsakul; S. J. Kerr; O. T. Ng; M. P. Lee; R. Chaiwarith; E. Yunihastuti; K. V. Nguyen; T. T. Pham; S. Kiertiburanakul; R. Ditangco; V. Saphonn; B. L. H. Sim; T. P. Merati; W. Wong; P. Kantipong; F. J. Zhang; J. Y. Choi; S. Pujari; A. Kamarulzaman; S. Oka; M. Mustafa; W. Ratanasuwan; B. Petersen; M. Law; N. Kumarasamy; H. I. V. Observational Datab Treat Asia	2016	Effects of unplanned treatment interruptions on HIV treatment failure - results from TAHOD	Tropical Medicine & International Health	21	5	662-674	10.1111/tmi.12690
Journal Article	A. Jiang; Y. Cao; M. T. Sohail; M. T. Majeed; S. Sohail	2021	Management of green economy in China and India: dynamics of poverty and policy drivers	Environ Sci Pollut Res Int	28	39	55526-55534	10.1007/s11356-021-14753-1
Journal Article	A. Johannessen; E. Naman; B. J. Ngowi; L. Sandvik; M. I. Matee; H. E. Aglen; S. G. Gundersen; J. N. Bruun	2008	Predictors of mortality in HIV-infected patients starting antiretroviral therapy in a rural hospital in Tanzania	BMC infectious diseases	8			10.1186/1471-2334-8-52
Journal Article	A. Johnston; L. G. Chova; A. L. Martinez; I. C. Torres	2016	TELL ME A STORY: DEVELOPING A MOOC PEDAGOGY	Inted2016: 10th International Technology, Education and Development Conference			3052-3058
Journal Article	A. Jones	2019	Sex is not a problem: The erasure of pleasure in sexual science research	Sexualities	22	4	643-668	10.1177/1363460718760210
Journal Article	A. Joseph; E. Iwok; S. Ekanem	2021	Public health threats of heavy metals due to the consumption of Achachatina marginata (African Giant Land Snail) from a partially remediated site in Ikot Ada Udo, Akwa Ibom State, South-South Nigeria	Environ Pollut	271		116392	10.1016/j.envpol.2020.116392
Journal Article	A. Joseph; S. Ad; A. Srivastava	2003	PM(10) and its impacts on health - a case study in Mumbai	Int J Environ Health Res	13	2	207-14	10.1080/0960312031000098107
Journal Article	A. Juruc; M. Kubiak; B. Wierusz-Wysocka	2016	Psychological and medical problems in prevention and treatment of eating disorders among people with type 1 diabetes	Clinical Diabetology	5	1	26-31	10.5603/dk.2016.0005
Journal Article	A. K. Acheampong; A. S. Abukari	2021	Nurses' and midwives' perspectives on how the pursuit for the 'perfect' body image affects their own breastfeeding practices: a qualitative study in Ghana	Int Breastfeed J	16	1	74	10.1186/s13006-021-00421-0
Journal Article	A. K. Amegah	2020	Improving Child Survival in Sub-Saharan Africa: Key Environmental and Nutritional Interventions	Ann Glob Health	86	1	73	10.5334/aogh.2908
Journal Article	A. K. Amegah; J. J. Jaakkola	2016	Household air pollution and the sustainable development goals	Bull World Health Organ	94	3	215-21	10.2471/blt.15.155812
Journal Article	A. K. Awasthi; M. M. Wang; M. K. Awasthi; Z. S. Wang; J. H. Li	2018	Environmental pollution and human body burden from improper recycling of e-waste in China: A short-review	Environmental Pollution	243		1310-1316	10.1016/j.envpol.2018.08.037
Journal Article	A. K. Bello; A. E. Molzahn; L. P. Girard; M. A. Osman; I. G. Okpechi; J. Glassford; S. Thompson; E. Keely; C. Liddy; B. Manns; K. Jinda; S. Klarenbach; B. Hemmelgarn; M. Tonelli	2017	Patient and provider perspectives on the design and implementation of an electronic consultation system for kidney care delivery in Canada: a focus group study	BMJ Open	7	3	e014784	10.1136/bmjopen-2016-014784
Journal Article	A. K. Chou; D. R. Chen	2019	Socioeconomic status and deaths due to unintentional injury among children: A socio-spatial analysis in Taiwan	Geospatial Health	14	1	25-34	10.4081/gh.2019.736
Journal Article	A. K. Dores; G. H. Fick; F. P. MacMaster; J. V. A. Williams; A. G. M. Bulloch; S. B. Patten	2021	Outdoor Air Pollution and Depression in Canada: A Population-Based Cross-Sectional Study from 2011 to 2016	Int J Environ Res Public Health	18	5		10.3390/ijerph18052450
Journal Article	A. K. Dutta; A. Seth; P. K. Goyal; V. Aggarwal; S. K. Mittal; R. Sharma; L. Bahl; J. S. Thakur; M. Verma; J. Chhatwal; B. Chacko; V. Saini; A. Singhal; P. Sharma; U. Sharma; P. Chaturvedi; S. Kumar; N. C. Prajapati; J. Vaidya; N. Garg; S. N. Basu; M. Lahiri; C. K. Das; D. K. Pal; S. B. Lall; et al.	1998	Poisoning in children: Indian scenario	Indian J Pediatr	65	3	365-70	10.1007/bf02761129
Book	A. K. Duttaroy	2021	Evidence-Based Nutrition and Clinical Evidence of Bioactive Foods in Human Health and Disease				1-461	10.1016/B978-0-12-822405-2.00035-9
Journal Article	A. K. Gorai; Kanchan; A. Upadhyay; F. Tuluri; P. Goyal; P. B. Tchounwou	2015	An innovative approach for determination of air quality health index	Science of the Total Environment	533		495-505	10.1016/j.scitotenv.2015.06.133
Journal Article	A. K. Gupta; K. G. Santhya	2020	Proximal and contextual correlates of childhood stunting in India: A geo-spatial analysis	PLoS One	15	8	e0237661	10.1371/journal.pone.0237661
Journal Article	A. K. Hagaman; V. Baranov; E. Chung; K. LeMasters; N. Andrabi; L. M. Bates; A. Rahman; S. Sikander; E. Turner; J. Maselko	2020	Association of maternal depression and home adversities with infant hypothalamic-pituitary-adrenal (HPA) axis biomarkers in rural Pakistan	J Affect Disord	276		592-599	10.1016/j.jad.2020.07.053
Journal Article	A. K. Hayter; R. Jeffery; C. Sharma; A. Prost; S. Kinra	2015	Community perceptions of health and chronic disease in South Indian rural transitional communities: a qualitative study	Glob Health Action	8		25946	10.3402/gha.v8.25946
Journal Article	A. K. Hurtig; M. San Sebastian	2002	Geographical differences in cancer incidence in the Amazon basin of Ecuador in relation to residence near oil fields	Int J Epidemiol	31	5	1021-7	10.1093/ije/31.5.1021
Journal Article	A. K. Hurtig; M. San Sebastian	2004	Incidence of childhood leukemia and oil exploitation in the Amazon basin of Ecuador	Int J Occup Environ Health	10	3	245-50	10.1179/oeh.2004.10.3.245
Journal Article	A. K. Iddrisu; F. K. Bukari; K. Opoku-Ameyaw; G. O. Afriyie; K. Tawiah	2020	Factors That Determine the Likelihood of Giving Birth to the First Child within 10 Months after Marriage	J Pregnancy	2020		4675907	10.1155/2020/4675907
Journal Article	A. K. Jain; A. Joshi; S. Sircar; S. Kaulavkar	2018	Study of knowledge, attitude and practice regarding hepatitis b in relatives of HBsAg positive patients	Hepatology (baltimore, md.)	68		1227A‐1228A	10.1002/hep.30257
Journal Article	A. K. Jonsson	2018	Family policies, childbearing, and economic crisis: The case of Iceland	Demographic Research	39		561-592	10.4054/DemRes.2018.39.19
Journal Article	A. K. Kamel; H. M. Abd El-Ghany; M. K. Mekkawy; M. M. Makhlouf; I. M. Mazen; N. El Dessouky; W. Mahmoud; S. A. Abd El Kader	2015	Sex Chromosome Mosaicism in the Gonads of DSD Patients: A Karyotype/Phenotype Correlation	Sex Dev	9	5	279-88	10.1159/000442332
Journal Article	A. K. Kibler; A. Atteberry; C. N. Hardigree; A. S. Salerno	2015	Languages Across Borders: Social Network Development in an Adolescent Two-Way Language Program	Teachers College Record	117	8
Journal Article	A. K. Koffi; R. S. Wounang; F. Nguefack; S. Moluh; P. R. Libite; H. D. Kalter	2017	Sociodemographic, behavioral, and environmental factors of child mortality in Eastern Region of Cameroon: results from a social autopsy study	J Glob Health	7	1	010601	10.7189/jogh.07.010601
Journal Article	A. K. M. Brazier; V. H. Moran; J. K. Sinclair; S. Fatima; M. Zaman; D. Nayab; N. M. Lowe	2022	Food insecurity: the adolescent experience in rural Pakistan	Proceedings of the Nutrition Society	81	OCE5	E173	10.1017/S0029665122002063
Journal Article	A. K. Mbonye	2003	Disease and health seeking patterns among adolescents in Uganda	Int J Adolesc Med Health	15	2	105-12
Journal Article	A. K. Mbonye; I. C. Bygbjerg; P. Magnussen	2007	A community-based delivery system of intermittent preventive treatment of malaria in pregnancy and its effect on use of essential maternity care at health units in Uganda	Trans R Soc Trop Med Hyg	101	11	1088-95	10.1016/j.trstmh.2007.06.017
Journal Article	A. K. Mbonye; S. Neema; P. Magnussen	2006	Perceptions on use of sulfadoxine-pyrimethamine in pregnancy and the policy implications for malaria control in Uganda	Health Policy	77	3	279-89	10.1016/j.healthpol.2005.07.020
Journal Article	A. K. Mensah; B. Marschner; S. M. Shaheen; J. Wang; S. L. Wang; J. Rinklebe	2020	Arsenic contamination in abandoned and active gold mine spoils in Ghana: Geochemical fractionation, speciation, and assessment of the potential human health risk	Environ Pollut	261		114116	10.1016/j.envpol.2020.114116
Journal Article	A. K. Mitra; R. R. Watson; D. Mahadevan	2016	Iron supplementation among low-income people: evidence from randomized controlled trials	Handbook of Nutrition and Diet in Leukemia and Blood Disease Therapy	12		159-169	10.3920/978-90-8686-822-3_9
Journal Article	A. K. Mssusa; A. M. Fimbo; A. F. Nkayamba; H. F. Irunde; H. B. Sillo; D. H. Shewiyo; G. Hill; O. M. Minzi	2016	Safety Profile of Artemether-Lumefantrine: A Cohort Event Monitoring Study in Public Health Facilities in Tanzania	Clin Drug Investig	36	5	401-11	10.1007/s40261-016-0385-z
Journal Article	A. K. Owusu-Ofori; E. Darko; C. A. Danquah; T. Agyarko-Poku; K. O. Buabeng	2021	Self-Medication and Antimicrobial Resistance: A Survey of Students Studying Healthcare Programmes at a Tertiary Institution in Ghana	Frontiers in public health	9		706290	10.3389/fpubh.2021.706290
Journal Article	A. K. Panda; K. Bala; L. Bhirud	2014	Extrapyramidal syndrome	BMJ Case Rep	2014			10.1136/bcr-2013-009752
Journal Article	A. K. Panda; V. J. Mehta; S. Maheshwari; S. K. Kar	2013	Subacute sclerosing panencephalitis presenting as acute disseminated encephalomyelitis and pseudotumour cerebri	BMJ Case Rep	2013			10.1136/bcr-2013-009432
Journal Article	A. K. Pannu; A. Bhalla; R. I. Vishnu; D. P. Dhibar; N. Sharma; R. Vijayvergiya	2021	Organophosphate induced delayed neuropathy after an acute cholinergic crisis in self-poisoning	Clin Toxicol (Phila)	59	6	488-492	10.1080/15563650.2020.1832233
Journal Article	A. K. Patwari	2013	Millennium development goals and child undernutrition	Indian Pediatr	50	5	449-52	10.1007/s13312-013-0144-7
Journal Article	A. K. Quinn; K. N. Williams; L. M. Thompson; S. A. Harvey; R. Piedrahita; J. Wang; C. Quinn; A. Pillarisetti; J. P. McCracken; J. P. Rosenthal; M. A. Kirby; A. Diaz Artiga; G. Thangavel; G. Rosa; J. J. Miranda; W. Checkley; J. L. Peel; T. F. Clasen	2021	Fidelity and Adherence to a Liquefied Petroleum Gas Stove and Fuel Intervention during Gestation: The Multi-Country Household Air Pollution Intervention Network (HAPIN) Randomized Controlled Trial	Int J Environ Res Public Health	18	23		10.3390/ijerph182312592
Journal Article	A. K. Rowe; F. Onikpo; M. Lama; D. M. Osterholt; S. Y. Rowe; M. S. Deming	2009	A multifaceted intervention to improve health worker adherence to integrated management of childhood illness guidelines in Benin	Am J Public Health	99	5	837-46	10.2105/ajph.2008.134411
Journal Article	A. K. Rowe; S. Y. Rowe; R. W. Snow; E. L. Korenromp; J. R. A. Schellenberg; C. Stein; B. L. Nahlen; J. Bryce; R. E. Black; R. W. Steketee	2006	The burden of malaria mortality among African children in the year 2000	International Journal of Epidemiology	35	3	691-704	10.1093/ije/dyl027
Journal Article	A. K. Sharma; V. K. Dogra; M. Amer; A. Sotoca; F. Nasselli; N. Mohareb; C. Alalouch	2017	Preparation of Papers - Potential Alternate Energy Resources for Sustainability: A Must Need for a top Pilgrimage City	International Conference - Alternative and Renewable Energy Quest	115		173-182	10.1016/j.egypro.2017.05.047
Journal Article	A. K. Shupe; A. E. Smith; C. L. Stout; H. McLaughlin	2000	The importance of local data in unintended pregnancy prevention programming	Matern Child Health J	4	3	209-14
Journal Article	A. K. Silman; R. Chhabria; G. W. Hafzalla; L. Giffin; K. Kucharski; K. Myers; C. Culquichicón; S. Montero; A. G. Lescano; C. M. Vega; L. E. Fernandez; M. R. Silman; M. J. Kane; J. W. Sanders	2022	Impairment in Working Memory and Executive Function Associated with Mercury Exposure in Indigenous Populations in Upper Amazonian Peru	International Journal of Environmental Research and Public Health	19	17		10.3390/ijerph191710989
Journal Article	A. K. Tay; S. Rees; M. Kareth; M. Mohsin; N. Tam; D. Silove	2021	Associations between family-level adversity and society-level trauma with emotional and behavioural problems amongst children of West Papuan refugees	European Child and Adolescent Psychiatry	30	6	909-920	10.1007/s00787-020-01569-6
Journal Article	A. K. Werner; K. Watt; C. Cameron; S. Vink; A. Page; P. Jagals	2018	Examination of Child and Adolescent Hospital Admission Rates in Queensland, Australia, 1995-2011: A Comparison of Coal Seam Gas, Coal Mining, and Rural Areas	Matern Child Health J	22	9	1306-1318	10.1007/s10995-018-2511-4
Journal Article	A. K. Wesselink; K. Kirwa; E. E. Hatch; P. Hystad; A. A. Szpiro; J. D. Kaufman; J. I. Levy; E. M. Mikkelsen; S. M. Quraishi; K. J. Rothman; L. A. Wise	2020	Residential proximity to major roads and fecundability in a preconception cohort	Environ Epidemiol	4	6	e112	10.1097/ee9.0000000000000112
Journal Article	A. K. Wilhelm; G. Paci; M. Lartey; A. Kwara	2012	Treatment default among patients initiating HAART at the Korle-Bu Teaching Hospital in Accra, Ghana	West Afr J Med	31	4	264-9
Generic	A. K. Winter; S. Takahashi; A. Carcelén; K. Hayford; W. Mutale; F. Mwansa; N. Sinyange; D. Ngula; W. J. Moss; S. Mutembo	2022	An evaluation of the early impact of the COVID-19 pandemic on Zambia's routine immunization program					10.1101/2022.08.12.22278710
Journal Article	A. K. Yousafzai; C. R. Sudfeld; E. E. Franchett; S. Siyal; K. Rehmani; S. Bhamani; Q. Y. Dai; C. R. Reyes; G. Fink; L. A. Ponguta	2021	Evaluating implementation of LEAPS, a youth-led early childhood care and education intervention in rural Pakistan: protocol for a stepped wedge cluster-randomized trial	Trials	22	1		10.1186/s13063-021-05518-9
Journal Article	A. K. Yousafzai; K. Edwards; C. D'Allesandro; L. Lindström	2005	HIV/AIDS information and services: The situation experienced by adolescents with disabilities in Rwanda and Uganda	Disability and Rehabilitation: An International, Multidisciplinary Journal	27	22	1357-1363	10.1080/09638280500164297
Journal Article	A. Kabagenyi; L. Jennings; A. Reid; G. Nalwadda; J. Ntozi; L. Atuyambe	2014	Barriers to male involvement in contraceptive uptake and reproductive health services: a qualitative study of men and women's perceptions in two rural districts in Uganda	Reprod Health	11	1	21	10.1186/1742-4755-11-21
Journal Article	A. Kachurak; R. L. Bailey; A. Davey; L. Dabritz; J. O. Fisher	2019	Daily Snacking Occasions, Snack Size, and Snack Energy Density as Predictors of Diet Quality among US Children Aged 2 to 5 Years	Nutrients	11	7		10.3390/nu11071440
Journal Article	A. Kadir; S. Shenoda; J. Goldhagen	2019	Effects of armed conflict on child health and development: A systematic review	Plos One	14	1		10.1371/journal.pone.0210071
Journal Article	A. Kaelin Agten; J. Xia; J. A. Servante; J. G. Thornton; N. W. Jones	2021	Routine ultrasound for fetal assessment before 24 weeks' gestation	Cochrane Database of Systematic Reviews		8		10.1002/14651858.CD014698
Journal Article	A. Kakaje; R. Al Zohbi; O. Hosam Aldeen; L. Makki; A. Alyousbashi; M. B. A. Alhaffar	2021	Mental disorder and PTSD in Syria during wartime: a nationwide crisis	BMC Psychiatry	21	1		10.1186/s12888-020-03002-3
Journal Article	A. Kakarla; A. Qureshi; S. Thatikonda; S. De; S. Jana	2020	RESILIENT: A robust statistical method for estimating multiple VOC sources from limited field measurements	Heliyon	6	10	e05296	10.1016/j.heliyon.2020.e05296
Journal Article	A. Kakuru; P. Jagannathan; M. K. Muhindo; P. Natureeba; P. Awori; M. Nakalembe; B. Opira; P. Olwoch; J. Ategeka; P. Nayebare; T. D. Clark; M. E. Feeney; E. D. Charlebois; G. Rizzuto; A. Muehlenbachs; D. V. Havlir; M. R. Kamya; G. Dorsey	2016	Dihydroartemisinin-Piperaquine for the Prevention of Malaria in Pregnancy	N Engl J Med	374	10	928-39	10.1056/NEJMoa1509150
Journal Article	A. Kamala; M. Kimanya; C. Lachat; L. Jacxsens; G. Haesaert; P. Kolsteren; J. Ortiz; B. Tiisekwa; B. De Meulenaer	2017	Risk of Exposure to Multiple Mycotoxins from Maize-Based Complementary Foods in Tanzania	J Agric Food Chem	65	33	7106-7114	10.1021/acs.jafc.6b03429
Journal Article	A. Kamei	2018	PARENTAL ABSENCE AND AGENCY: THE HOUSEHOLD CHARACTERISTICS OF HAZARDOUS FORMS OF CHILD LABOUR IN NEPAL	Journal of International Development	30	7	1116-1141	10.1002/jid.3371
Journal Article	A. Kanji; A. Naud√©	2021	The Impact of Pass/Refer Criteria in the Use of Otoacoustic Emission Technology for Newborn Hearing Screening	Am J Audiol	30	2	416-422	10.1044/2021_aja-20-00160
Journal Article	A. Kapitsinou; A. Soldatou; A. Tsitsika; L. Kossiva; Ch Tsentidis; P. Nisianakis; S. Theocharis; A. Garoufi	2015	Risk factors for elevated blood lead levels among children aged 6–36 months living in Greece	Child: Care, Health and Development	41	6	1199-1206	10.1111/cch.12254
Journal Article	A. Karimi-Shahanjarini; F. Rahmani; G. Roshanei; S. M. Mahdi Hazavehei	2017	Assessment of Salient Beliefs Affecting Mothers' Intention to Adherence to Dietary Diversity in their Children's Complementary Feeding	Int J Prev Med	8		28	10.4103/ijpvm.IJPVM_64_16
Journal Article	A. Kaspar; J. Kei; C. Driscoll; D. Swanepoel; H. Goulios	2016	Overview of a public health approach to pediatric hearing impairment in the Pacific Islands	International Journal of Pediatric Otorhinolaryngology	86		43-52	10.1016/j.ijporl.2016.04.018
Journal Article	A. Kataba; T. L. Botha; S. M. M. Nakayama; Y. B. Yohannes; Y. Ikenaka; V. Wepener; M. Ishizuka	2020	Acute exposure to environmentally relevant lead levels induces oxidative stress and neurobehavioral alterations in larval zebrafish (Danio rerio)	Aquat Toxicol	227		105607	10.1016/j.aquatox.2020.105607
Journal Article	A. Katner; K. J. Pieper; Y. Lambrinidou; K. Brown; C. Y. Hu; H. W. Mielke; M. A. Edwards	2016	Weaknesses in Federal Drinking Water Regulations and Public Health Policies that Impede Lead Poisoning Prevention and Environmental Justice	Environmental Justice	9	4	109-117	10.1089/env.2016.0012
Journal Article	A. Kay; A. J. Garcia-Prats; A. M. Mandalakas	2018	HIV-associated pediatric tuberculosis: prevention, diagnosis and treatment	Current Opinion in Hiv and Aids	13	6	501-506	10.1097/coh.0000000000000500
Journal Article	A. Kc; A. K. Jha; M. P. Shrestha; H. Zhou; A. Gurung; J. Thapa; S. S. Budhathoki	2020	Trends for Neonatal Deaths in Nepal (2001-2016) to Project Progress Towards the SDG Target in 2030, and Risk Factor Analyses to Focus Action	Matern Child Health J	24	Suppl 1	5-14	10.1007/s10995-019-02826-0
Journal Article	A. Khalafallah; A. Chuang; C. Kwok; C. Yan; A. Hyppa; R. Mathew; V. Gares; A. Dennis; P. Falloon; V. Gebski; et al.	2015	Treatment of iron deficiency anaemia of late pregnancy with a single intravenous iron polymaltose or ferric carboxymaltose versus oral iron sulphate: a prospective randomized controlled study (tidal)	Haematologica	100		131‐
Journal Article	A. Khalil; C. Al-Haddad; H. Hariri; K. Shibbani; F. Bitar; M. Kurban; G. Nemer; M. Arabi	2017	A Novel Mutation in FOXC1 in a Lebanese Family with Congenital Heart Disease and Anterior Segment Dysgenesis: Potential Roles for NFATC1 and DPT in the Phenotypic Variations	Frontiers in Cardiovascular Medicine	4			10.3389/fcvm.2017.00058
Journal Article	A. Khatami; A. J. Pollard	2010	The epidemiology of meningococcal disease and the impact of vaccines	Expert Review of Vaccines	9	3	285-298	10.1586/erv.10.3
Journal Article	A. Khlifi; ≈Å Pecio; J. C. Lobo; D. Melo; S. Ben Ayache; G. Flamini; Mbpp Oliveira; W. Oleszek; L. Achour	2021	Leaves of Cleome amblyocarpa Barr. And Murb. And Cleome arabica L.: Assessment of nutritional composition and chemical profile (LC-ESI-MS/MS), anti-inflammatory and analgesic effects of their extracts	J Ethnopharmacol	269		113739	10.1016/j.jep.2020.113739
Journal Article	A. Khoso; P. A. Khoso; G. M. Khushk	2018	Factors Influencing Juveniles' Perception of the Police in Karachi, Pakistan	Pertanika Journal of Social Science and Humanities	26	1	59-73
Journal Article	A. Khoso; S. Wasim; S. Zainab	2019	Prevalence and predictors of respiratory symptoms and illnesses among farmers: a cross-sectional survey, Pakistan	East Mediterr Health J	25	10	698-705	10.26719/emhj.19.003
Journal Article	A. Khurshid; N. Faridi; A. M. Arif; H. Naqvi; M. Tahir	2013	Breast Lesions in Adolescents and Young Women in Pakistan - a 5 Year Study of Significance of Early Recognition	Asian Pacific Journal of Cancer Prevention	14	6	3465-3467	10.7314/apjcp.2013.14.6.3465
Journal Article	A. Khurshid; X. Deng	2021	Innovation for carbon mitigation: a hoax or road toward green growth? Evidence from newly industrialized economies	Environ Sci Pollut Res Int	28	6	6392-6404	10.1007/s11356-020-10723-1
Journal Article	A. Kilian; E. Obi; P. Mansiangi; A. P. Ab√≠lio; K. A. Haji; E. Guillemois; V. Chetty; A. Wheldrake; S. Blaufuss; B. Olapeju; S. Babalola; S. J. Russell; H. Koenker	2021	Correlation of textile 'resistance to damage' scores with actual physical survival of long-lasting insecticidal nets in the field	Malar J	20	1	29	10.1186/s12936-020-03570-5
Journal Article	A. Kilian; E. Obi; P. Mansiangi; A. P. Abílio; K. A. Haji; S. Blaufuss; B. Olapeju; S. Babalola; H. Koenker	2021	Variation of physical durability between LLIN products and net use environments: summary of findings from four African countries	Malaria Journal	20	1		10.1186/s12936-020-03549-2
Journal Article	A. Kirksey; T. D. Wachs; F. Yunis; U. Srinath; A. Rahmanifar; G. P. McCabe; O. M. Galal; G. G. Harrison; N. W. Jerome	1994	Relation of maternal zinc nutriture to pregnancy outcome and infant development in an Egyptian village	Am J Clin Nutr	60	5	782-92	10.1093/ajcn/60.5.782
Journal Article	A. Kizel	2015	PHILOSOPHY WITH CHILDREN, THE POVERTY LINE, AND SOCIO-PHILOSOPHIC SENSITIVITY	Childhood and Philosophy	11	21	139-162
Journal Article	A. Kohli; N. A. Perrin; M. M. Remy; M. B. Alfred; K. B. Arsene; M. B. Nadine; B. J. Heri; M. M. Clovis; N. Glass	2017	Adult and adolescent livestock productive asset transfer programmes to improve mental health, economic stability and family and community relationships in rural South Kivu Province, Democratic Republic of Congo: a protocol of a randomised controlled trial	BMJ Open	7	3		10.1136/bmjopen-2016-013612
Journal Article	A. Kolekang; B. Sarfo; A. Danso-Appiah; D. Dwomoh; P. Akweongo	2021	Are maternal and child health initiatives helping to reduce under-five mortality in Ghana? Results of a quasi-experimental study using coarsened exact matching	BMC Pediatr	21	1	473	10.1186/s12887-021-02934-3
Journal Article	A. Kongs; P. Verle; I. Talla	1994	Epidemic schistosomiasis in the delta of the Senegal River Basin, Senegal: responses of the health care system	Ann Soc Belg Med Trop	74	4	301-15
Journal Article	A. Koski; E. C. Strumpf; J. S. Kaufman; J. Frank; J. Heymann; A. Nandi	2018	The impact of eliminating primary school tuition fees on child marriage in sub-Saharan Africa: A quasi-experimental evaluation of policy changes in 8 countries	Plos One	13	5		10.1371/journal.pone.0197928
Journal Article	A. Koyanagi; L. Smith; H. Oh; L. Yang; S. E. Jackson; J. M. Haro; J. I. I. Shin; A. F. Carvalho; L. Jacob	2020	Secondhand Smoking and Obesity Among Nonsmoking Adolescents Aged 12-15 Years From 38 Low- and Middle-Income Countries	Nicotine Tob Res	22	11	2014-2021	10.1093/ntr/ntaa053
Journal Article	A. Koyuncu; J. L. Kadota; A. Mnyippembe; P. F. Njau; T. R. Sijali; S. I. McCoy; M. N. Bates; C. Harris-Adamson; N. Prata	2021	Heavy Load Carrying and Symptoms of Pelvic Organ Prolapse among Women in Tanzania and Nepal: An Exploratory Study	Int J Environ Res Public Health	18	3		10.3390/ijerph18031279
Journal Article	A. Kozina; D. Gomez-Baya; M. Gaspar de Matos; G. Tome; N. Wiium	2021	The Association Between the 5Cs and Anxiety-Insights From Three Countries: Portugal, Slovenia, and Spain	Front Psychol	12		668049	10.3389/fpsyg.2021.668049
Journal Article	A. Krakowiak; R. Zajdel; K. Kobza-Sindlewska; M. Krakowiak; A. Piekarska-Wijatkowska	2019	Pesticide poisonings in 2004-2014 in Łódź, Poland - an analysis of selected clinical and sociodemographic parameters	Med Pr	70	6	655-667	10.13075/mp.5893.00905
Journal Article	A. Kramer; P. Bjorklund	2021	Implementation and evaluation of a psychoeducation program in an outpatient mental health center	Perspect Psychiatr Care	57	1	219-224	10.1111/ppc.12552
Journal Article	A. Kulane; J. O. A. Owuor; D. Sematimba; S. A. Abdulahi; H. M. Yusuf; L. M. Mohamed	2017	Access to HIV Care and Resilience in a Long-Term Conflict Setting: A Qualitative Assessment of the Experiences of Living with Diagnosed HIV in Mogadishu, Somali	International Journal of Environmental Research and Public Health	14	7		10.3390/ijerph14070721
Journal Article	A. Kumalo; E. Gambura; T. Dodicho; K. S. Ahmed; T. Balcha; B. Beshir; M. Abraham	2021	Prevalence of Intestinal Parasites and Salmonella typhi among Food Handlers Working in Catering Establishments of Public Institutes Found in Dawuro Zone, South-Western Ethiopia	J Parasitol Res	2021		8889302	10.1155/2021/8889302
Journal Article	A. Kumar; A. N. Vlasova; L. Deblais; H. C. Huang; A. Wijeratne; S. Kandasamy; D. D. Fischer; S. N. Langel; F. C. Paim; M. A. Alhamo; L. Shao; L. J. Saif; G. Rajashekara	2018	Impact of nutrition and rotavirus infection on the infant gut microbiota in a humanized pig model	Bmc Gastroenterology	18			10.1186/s12876-018-0810-2
Journal Article	A. Kumar; C. S. Clark	2009	Lead loadings in household dust in Delhi, India	Indoor Air	19	5	414-420	10.1111/j.1600-0668.2009.00605.x
Journal Article	A. Kumar; G. S. Grover; T. Dikid; S. Kaur; A. Patil	2021	Foodborne illness outbreak linked to a rural community kitchen in a rural area of Patiala District, Punjab, India, 2018	Indian J Public Health	65	Supplement	S41-s45	10.4103/ijph.IJPH_1112_20
Journal Article	A. Kumar; P. Gottesfeld	2008	Lead content in household paints in India	Science of the Total Environment	407	1	333-337	10.1016/j.scitotenv.2008.08.038
Journal Article	A. Kumari; M. Jain	2022	Association of Dietary Behaviour with Demographic and Socio-economic Factors and Physical Activity among Rural Adolescents: A Cross-Sectional Study	Indian Journal of Public Health Research and Development	13	2	13-22	10.37506/ijphrd.v13i2.17887
Journal Article	A. Kurjak; I. Bekavac	2001	Perinatal problems in developing countries: lessons learned and future challenges	Journal of Perinatal Medicine	29	3	179-187	10.1515/jpm.2001.027
Journal Article	A. Kusmawati; R. Zamzam; L. G. Chova; A. L. Martinez; I. C. Torres	2015	MORAL EDUCATION WITH SELF-REGULATION IN ADOLESCENT DELINQUENCY INFORMATION IN SMP CIPUTAT EAST, SOUTH TANGERANG, INDONESIA	Iceri2015: 8th International Conference of Education, Research and Innovation			4617-4623
Book	A. Kuzminchuk; M. Pevnaya; T. Loster; T. Pavelka	2016	STUDENT VOLUNTEERS - THE POTENTIAL OF HUMAN RESOURCES DEVELOPMENT IN RUSSIA				1016-1023
Journal Article	A. Kwara; H. M. Yang; S. Antwi; A. Enimil; F. S. Gillani; A. Dompreh; A. Ortsin; T. Opoku; D. Bosomtwe; A. Sarfo; L. Wiesner; J. Norman; W. A. Alghamdi; T. Langaee; C. A. Peloquin; M. H. Court; D. J. Greenblatt	2019	Effect of Rifampin-Isoniazid-Containing Antituberculosis Therapy on Efavirenz Pharmacokinetics in HIV-Infected Children 3 to 14 Years Old	Antimicrobial Agents and Chemotherapy	63	1		10.1128/aac.01657-18
Journal Article	A. Kwiringira; C. Nanziri; E. J. Nsubuga; S. M. Migamba; V. Ntono; I. Atuhaire; S. R. Ahirirwe; A. Asio; S. Senyange; P. Nakamya; V. Masanja; S. Elayeete; A. Komakech; H. T. Nansikombi; P. Mwine; R. Nampeera; A. Ndyabakira; P. Okello; R. Migisha; L. Bulage; B. Kwesiga; D. Kadobera; D. Rutazaana; J. R. Harris; A. R. Ario	2022	Ownership and use of long-lasting insecticidal nets three months after a mass distribution campaign in Uganda, 2021	Malar J	21	1	367	10.1186/s12936-022-04401-5
Journal Article	A. L. Bellows; E. R. Smith; A. Muhihi; C. Briegleb; R. A. Noor; S. Mshamu; C. Sudfeld; H. Masanja; W. W. Fawzi	2017	Micronutrient Deficiencies among Breastfeeding Infants in Tanzania	Nutrients	9	11		10.3390/nu9111258
Journal Article	A. L. Bourgeois; T. F. Wierzba; R. I. Walker	2016	Status of vaccine research and development for enterotoxigenic Escherichia coli	Vaccine	34	26	2880-2886	10.1016/j.vaccine.2016.02.076
Journal Article	A. L. Chiew; C. Gluud; J. Brok; N. A. Buckley	2018	Interventions for paracetamol (acetaminophen) overdose	Cochrane Database of Systematic Reviews		2		10.1002/14651858.CD003328.pub3
Journal Article	A. L. Christianson; N. Chesler; J. G. Kromberg	1994	Fetal valproate syndrome: clinical and neuro-developmental features in two sibling pairs	Dev Med Child Neurol	36	4	361-9	10.1111/j.1469-8749.1994.tb11858.x
Journal Article	A. L. Dima; S. E. Stutterheim; R. Lyimo; M. de Bruin	2014	Advancing methodology in the study of HIV status disclosure: the importance of considering disclosure target and intent	Soc Sci Med	108		166-74	10.1016/j.socscimed.2014.02.045
Journal Article	A. L. Fort; R. Deussom; R. Burlew; K. Gilroy; D. Nelson	2017	The Human Resources for Health Effort Index: a tool to assess and inform Strategic Health Workforce Investments	Human Resources for Health	15			10.1186/s12960-017-0223-2
Journal Article	A. L. Freidus	2017	Unanticipated outcomes of voluntourism among Malawi's orphans	Journal of Sustainable Tourism	25	9	1306-1321	10.1080/09669582.2016.1263308
Journal Article	A. L. G. de Souza; A. A. de Almeida; Pres Noll; M. Noll	2021	Unhealthy life habits associated with self-induced vomiting and laxative misuse in Brazilian adolescents	Sci Rep	11	1	2482	10.1038/s41598-021-81942-w
Journal Article	A. L. G. Olivares; A. D. Oliva; A. E. R. Bravo	2015	Youth Employment Poolicies in Europe. Analysis of Priorities and Strategies	Hse-Social and Education History	4	1	27-48	10.4471/hse.2015.02
Journal Article	A. L. Glenn; Y. Li; J. Liu	2022	Association between lower-level of environmental lead exposure and reactive and proactive aggression in youth: Sex differences	Journal of Environmental Science and Health, Part C: Toxicology and Carcinogenesis	40	3-4	268-281	10.1080/26896583.2022.2157183
Journal Article	A. L. Hallal; S. L. Gotlieb; L. M. Almeida; L. Casado	2009	Prevalence and risk factors associated with smoking among school children, Southern Brazil	Rev Saude Publica	43	5	779-88	10.1590/s0034-89102009005000056
Journal Article	A. L. Holm; H. Bronnum-Hansen; K. M. Robinson; F. Diderichsen	2014	Assessment of health impacts of decreased smoking prevalence in Copenhagen: Application of the DYNAMO-HIA model	Scandinavian Journal of Public Health	42	5	409-416	10.1177/1403494814530048
Journal Article	A. L. Kozyrskyj	2002	Prescription medications in Manitoba children - Are there regional differences?	Canadian Journal of Public Health-Revue Canadienne De Sante Publique	93		S63-S69	10.1007/bf03403621
Journal Article	A. L. Kozyrskyj; K. T. HayGlass; A. J. Sandford; P. D. Pare; M. Chan-Yeung; A. B. Becker	2009	A novel study design to investigate the early-life origins of asthma in children (SAGE study)	Allergy	64	8	1185-93	10.1111/j.1398-9995.2009.02033.x
Journal Article	A. L. Kramers-Olen	2015	Neuroscience, moral development, criminal capacity, and the Child Justice Act: justice or injustice?	South African Journal of Psychology	45	4	466-479	10.1177/0081246315603633
Journal Article	A. L. Larson; T. S. Barrett; S. R. McConnell	2020	Exploring Early Childhood Language Environments: A Comparison of Language Use, Exposure, and Interactions in the Home and Childcare Settings	Lang Speech Hear Serv Sch	51	3	706-719	10.1044/2019_lshss-19-00066
Journal Article	A. L. Le Faou; I. Allagbé; G. Airagnes; M. Baha; A. Boussadi; F. Limosin	2020	Predictors of Smoking Cessation Attempt and Continued Abstinence among Low-Income Disabled Smokers: Evidence from the French National Smoking Cessation Cohort CDT-Net	Subst Use Misuse	55	10	1724-1731	10.1080/10826084.2020.1759644
Journal Article	A. L. M. Pineiro; S. Ballali; I. Baldi; G. Vecchio; M. D. D. Angulo; R. Stanchi; D. Gregori	2013	Subsidizing children with breakfast can help in reducing malnutrition harms: the experience of the Monte Alban community intervention program of AVSI in Mexico	Progress in Nutrition	15	2	107-115
Journal Article	A. L. McNaughton; J. Lourenço; P. A. Bester; J. Mokaya; S. F. Lumley; U. Obolski; D. Forde; T. G. Maponga; K. R. Katumba; D. Goedhals; S. Gupta; J. Seeley; R. Newton; P. Ocama; P. C. Matthews	2020	Hepatitis B virus seroepidemiology data for Africa: Modelling intervention strategies based on a systematic review and meta-analysis	PLoS Med	17	4	e1003068	10.1371/journal.pmed.1003068
Journal Article	A. L. Mendelsohn; H. S. Huberman; S. B. Berkule; C. A. Brockmeyer; L. M. Morrow; B. P. Dreyer	2011	Primary Care Strategies for Promoting Parent-Child Interactions and School Readiness in At-Risk Families The Bellevue Project for Early Language, Literacy, and Education Success	Archives of Pediatrics & Adolescent Medicine	165	1	33-41	10.1001/archpediatrics.2010.254
Journal Article	A. L. Merianos; E. M. Mahabee-Gittens; T. M. Stone; R. A. Jandarov; L. Wang; D. Bhandari; B. C. Blount; G. E. Matt	2023	Distinguishing Exposure to Secondhand and Thirdhand Tobacco Smoke among U.S. Children Using Machine Learning: NHANES 2013-2016	Environmental Science and Technology	57	5	2042-2053	10.1021/acs.est.2c08121
Journal Article	A. L. Merianos; R. A. Jandarov; E. M. Mahabee-Gittens	2021	High Cotinine and Healthcare Utilization Disparities Among Low-Income Children	Am J Prev Med	60	2	267-275	10.1016/j.amepre.2020.06.018
Journal Article	A. L. Merianos; R. A. Jandarov; K. Choi; E. M. Mahabee-Gittens	2019	Tobacco smoke exposure disparities persist in US children: NHANES 1999-2014	Preventive Medicine	123		138-142	10.1016/j.ypmed.2019.03.028
Journal Article	A. L. Miller; J. Sturza; K. Rosenblum; D. M. Vazquez; N. Kaciroti; J. C. Lumeng	2015	Salivary alpha amylase diurnal pattern and stress response are associated with body mass index in low-income preschool-aged children	Psychoneuroendocrinology	53		40-8	10.1016/j.psyneuen.2014.12.011
Journal Article	A. L. Miller; N. Kaciroti; J. Sturza; L. Retzloff; K. Rosenblum; D. M. Vazquez; J. C. Lumeng	2017	Associations between stress biology indicators and overweight across toddlerhood	Psychoneuroendocrinology	79		98-106	10.1016/j.psyneuen.2017.02.013
Journal Article	A. L. Miller; R. Varisco; S. Charles; P. Haan; S. F. Stein; J. Hernandez; H. O. Riley; R. Sokol; P. Trout; L. Arboleda; J. Ribaudo; K. E. Peterson	2022	Parenting and Lead Mitigation at Home: A Multifaceted Community Partnership Model Promoting Parent Engagement in Lead Exposure Prevention	Health promotion practice			15248399221092998	10.1177/15248399221092998
Journal Article	A. L. Muccillo-Baisch; N. Mirlean; D. Carrazzoni; M. C. Soares; G. P. Goulart; P. Baisch	2012	Health effects of ingestion of mercury-polluted urban soil: an animal experiment	Environ Geochem Health	34	1	43-53	10.1007/s10653-011-9389-z
Journal Article	A. L. Non; J. C. Roman; C. L. Gross; S. E. Gilman; E. B. Loucks; S. L. Buka; L. D. Kubzansky	2016	Early childhood social disadvantage is associated with poor health behaviours in adulthood	Annals of Human Biology	43	2	144-153	10.3109/03014460.2015.1136357
Journal Article	A. L. Page; S. Hustache; F. J. Luquero; A. Djibo; M. L. Manzo; R. F. Grais	2011	Health care seeking behavior for diarrhea in children under 5 in rural Niger: results of a cross-sectional survey	BMC Public Health	11			10.1186/1471-2458-11-389
Journal Article	A. L. Papero	2005	Is early, high-quality daycare an asset for the children of low-income, depressed mothers?	Developmental Review	25	2	181-211	10.1016/j.dr.2004.10.001
Journal Article	A. L. Patel; T. J. Johnson; P. P. Meier	2021	Racial and socioeconomic disparities in breast milk feedings in US neonatal intensive care units	Pediatric Research	89	2	344-352	10.1038/s41390-020-01263-y
Journal Article	A. L. Pearce; T. R. Brick; T. Masterson; S. Adise; S. N. Fearnbach; W. Stein; L. English; M. Tanofsky-Kraff; K. L. Keller	2021	Using association rules mining to characterize loss of control eating in childhood	Appetite	163		105236	10.1016/j.appet.2021.105236
Journal Article	A. L. Pearson; E. A. Shewark; S. A. Burt	2022	Associations between neighborhood built, social, or toxicant conditions and child externalizing behaviors in the Detroit metro area: a cross-sectional study of the neighborhood 'exposome'	BMC Public Health	22	1	1064	10.1186/s12889-022-13442-z
Journal Article	A. L. Pearson; E. Griffin; A. Davies; S. Kingham	2013	An ecological study of the relationship between socioeconomic isolation and mental health in the most deprived areas in Auckland, New Zealand	Health Place	19		159-66	10.1016/j.healthplace.2012.10.012
Journal Article	A. L. Pedrosa; L. Bitencourt; A. C. F. Fr√≥es; M. L. B. Cazumb√°; R. G. B. Campos; Sbcs de Brito; E. Silva A. C. Sim√µes	2020	Emotional, Behavioral, and Psychological Impact of the COVID-19 Pandemic	Front Psychol	11		566212	10.3389/fpsyg.2020.566212
Journal Article	A. L. Reddy; M. Gomez; S. L. Dixon	2017	The New York State Healthy Neighborhoods Program: Findings From an Evaluation of a Large-Scale, Multisite, State-Funded Healthy Homes Program	J Public Health Manag Pract	23	2	210-218	10.1097/phh.0000000000000529
Journal Article	A. L. Rose; S. K. Atkey; J. O. Goldberg; A. W. Leschied; D. H. Saklofske; G. L. Flett	2018	Self-Stigma in Youth: Prevention, Intervention, and the Relevance for Schools	Handbook of School-Based Mental Health Promotion: An Evidence-Informed Framework for Implementation			213-235	10.1007/978-3-319-89842-1_13
Journal Article	A. L. Rosen; E. D. Handley; D. Cicchetti; F. A. Rogosch	2018	The impact of patterns of trauma exposure among low income children with and without histories of child maltreatment	Child Abuse & Neglect	80		301-311	10.1016/j.chiabu.2018.04.005
Journal Article	A. L. Rowbotham; L. S. Levy; L. K. Shuker	2000	Chromium in the environment: an evaluation of exposure of the UK general population and possible adverse health effects	J Toxicol Environ Health B Crit Rev	3	3	145-78	10.1080/10937400050045255
Journal Article	A. L. S. Cruzeiro Szortyka; N. M. X. Faria; M. P. Carvalho; F. R. Feijó; R. D. Meucci; B. D. Flesch; N. S. Fiori; A. G. Fassa	2021	Suicidality among South Brazilian tobacco growers	Neurotoxicology	86		52-58	10.1016/j.neuro.2021.06.005
Journal Article	A. L. Spriggs; C. T. Halpern	2008	Timing of sexual debut and initiation of postsecondary education by early adulthood	Perspectives on Sexual and Reproductive Health	40	3	152-161	10.1363/4015208
Journal Article	A. L. Stotts; T. F. Northrup; M. S. Hutchinson; C. Pedroza; S. C. Blackwell	2014	Families at risk: home and car smoking among pregnant women attending a low-income, urban prenatal clinic	Nicotine Tob Res	16	7	1020-5	10.1093/ntr/ntu049
Journal Article	A. L. Taksande	2021	Effectiveness of planned teaching on knowledge regarding first aid for burns and its prevention among parents of children under five years	Journal of Clinical and Diagnostic Research	15	2	LC01-LC06	10.7860/JCDR/2021/44766.14476
Journal Article	A. L. Whitehouse; L. Miyashita; A. M. Liu; M. Lesosky; G. Flitz; C. Ndamala; J. R. Balmes; S. B. Gordon; K. Mortimer; J. Grigg	2018	Use of cleaner-burning biomass stoves and airway macrophage black carbon in Malawian women	Science of the Total Environment	635		405-411	10.1016/j.scitotenv.2018.04.125
Journal Article	A. L. Wiley; F. J. Brigham; J. M. Kauffman; J. E. Bogan	2013	Disproportionate Poverty, Conservatism, and the Disproportionate Identification of Minority Students with Emotional and Behavioral Disorders	Education and Treatment of Children	36	4	29-50
Journal Article	A. L. Zappe; P. Fernandes de Oliveira; R. Boettcher; A. L. Rodriguez; L. Machado √ä; P. A. Mantey Dos Santos; D. A. Rodriguez Lopez; M. A. Amador de Matos	2020	Human health risk and potential environmental damage of organic and conventional Nicotiana tobaccum production	Environ Pollut	266	Pt 2	114820	10.1016/j.envpol.2020.114820
Journal Article	A. L. Zhang; J. R. Balmes; L. Lutzker; J. K. Mann; H. G. Margolis; T. Tyner; N. Holland; E. M. Noth; F. Lurmann; S. K. Hammond; S. M. Holm	2021	Traffic-related air pollution, biomarkers of metabolic dysfunction, oxidative stress, and CC16 in children	J Expo Sci Environ Epidemiol				10.1038/s41370-021-00378-6
Journal Article	A. Laborde	2004	New roles for poison control centres in the developing countries	Toxicology	198	1-3	273-7	10.1016/j.tox.2004.02.002
Journal Article	A. Laborde; F. Tomasina; F. Bianchi; M. N. Brune; I. Buka; P. Comba; L. Corra; L. Cori; C. M. Duffert; R. Harari; I. Iavarone; M. A. McDiarmid; K. A. Gray; P. D. Sly; A. Soares; W. A. Suk; P. J. Landrigan	2015	Children's health in Latin America: the influence of environmental exposures	Environ Health Perspect	123	3	201-9	10.1289/ehp.1408292
Journal Article	A. Lachman	2014	New developments in diagnosis and treatment update: Schizophrenia/first episode psychosis in children and adolescents	J Child Adolesc Ment Health	26	2	109-24	10.2989/17280583.2014.924416
Journal Article	A. Lachman; M. Burger; E. R. Jordaan; J. Leppanen; K. Puura; D. J. H. Niehaus	2021	Maternal Shared Pleasure, Infant Withdrawal, and Developmental Outcomes in a High Risk Setting in South Africa	Front Psychiatry	12		668009	10.3389/fpsyt.2021.668009
Journal Article	A. Lachman; R. Nassen; S. Hawkridge; R. A. Emsley	2012	A retrospective chart review of the clinical and psychosocial profile of psychotic adolescents with co-morbid substance use disorders presenting to acute adolescent psychiatric services at Tygerberg Hospital	South African Journal of Psychiatry	18	2	53-60
Journal Article	A. Laillou; B. Mai le; T. Hop le; N. C. Khan; D. Panagides; F. Wieringa; J. Berger; R. Moench-Pfanner	2012	An assessment of the impact of fortification of staples and condiments on micronutrient intake in young Vietnamese children	Nutrients	4	9	1151-70	10.3390/nu4091151
Journal Article	A. Laillou; H. Gerba; M. Zelalem; D. Moges; W. Abera; T. Chuko; B. Getahun; H. Kahsay; S. Chitekwe	2021	Is the legal framework by itself enough for successful WHO code implementation? A case study from Ethiopia	Matern Child Nutr	17	1	e13059	10.1111/mcn.13059
Journal Article	A. Lambertino; M. Turyk; L. Curtis; V. Persky	2009	Asthma Morbidity in Adult Chicago Public Housing Residents	Journal of Asthma	46	2	202-206	10.1080/02770900802627286
Journal Article	A. Lambonmung; C. A. Acheampong; U. Langkulsen	2023	The Effects of Pregnancy: A Systematic Review of Adolescent Pregnancy in Ghana, Liberia, and Nigeria	International Journal of Environmental Research and Public Health	20	1		10.3390/ijerph20010605
Journal Article	A. Lartey; A. Manu; K. H. Brown; J. M. Peerson; K. G. Dewey	2000	Predictors of growth from 1 to 18 months among breast-fed Ghanaian infants	Eur J Clin Nutr	54	1	41-9
Journal Article	A. Lasso-Pirot; S. Delgado-Villalta; A. J. Spanier	2015	Early childhood wheezers: identifying asthma in later life	J Asthma Allergy	8		63-73	10.2147/jaa.s70066
Journal Article	A. Lazartigues; H. Morales; S. Saint-Andre; P. Planche	2006	Children in a new world	Evolution Psychiatrique	71	2	331-347	10.1016/j.evopsy.2006.03.011
Journal Article	A. Le Port; T. Bernard; M. Hidrobo; O. Birba; R. Rawat; M. T. Ruel	2017	Delivery of iron-fortified yoghurt, through a dairy value chain program, increases hemoglobin concentration among children 24 to 59 months old in Northern Senegal: A cluster-randomized control trial	PLoS ONE	12	2	e0172198	10.1371/journal.pone.0172198
Journal Article	A. Leal; E. Karnopp; Y. C. Barreto; R. S. Oliveira; M. E. Rosa; B. T. Borges; F. L. Goulart; V. Q. Souza; M. M. Laikowski; S. Moura; L. Vinad√©; Jbtd Rocha; C. A. Dal Belo	2020	The Insecticidal Activity of Rhinella schneideri (Werner, 1894) Paratoid Secretion in Nauphoeta cinerea Cocroaches	Toxins (Basel)	12	10		10.3390/toxins12100630
Journal Article	A. Lechtig; R. Gross; O. A. Vivanco; U. Gross; D. Lopez de Romana	2006	Lessons learned from the scaling-up of a weekly multimicronutrient supplementation program in the integrated food security program (PISA)	Food Nutr Bull	27	4 Suppl Peru	S160-5	10.1177/15648265060274s407
Journal Article	A. Lee	2007	Early influences and childhood development. Does helicobacter play a role?	Helicobacter	12 Suppl 2		69-74	10.1111/j.1523-5378.2007.00567.x
Journal Article	A. Lee; A. Davies; A. E. Young	2020	Systematic review of international Delphi surveys for core outcome set development: representation of international patients	BMJ Open	10	11	e040223	10.1136/bmjopen-2020-040223
Journal Article	A. Lee; C. K. K. Tsang; S. H. Lee; C. Y. To; Grp Healthy Sch Res Support	2001	Older school children are not necessarily healthier: analysis of medical consultation pattern of school children from a territory-wide School Health Surveillance	Public Health	115	1	30-37
Journal Article	A. Lenhart; A. C. Morrison; V. A. Paz-Soldan; B. M. Forshey; J. J. Cordova-Lopez; H. Astete; J. P. Elder; M. Sihuincha; E. E. Gotlieb; E. S. Halsey; T. J. Kochel; T. W. Scott; N. Alexander; P. J. McCall	2020	The impact of insecticide treated curtains on dengue virus transmission: A cluster randomized trial in Iquitos, Peru	PLoS Negl Trop Dis	14	4	e0008097	10.1371/journal.pntd.0008097
Journal Article	A. Leste; P. W. Davidson	2020	Monitoring the educational achievement of primary school children: an international collaboration	Neurotoxicology	81		339-+
Journal Article	A. Lieberman; J. Cromley; L. Charles; O. Rodriguez; M. G. Lopez-Marti; S. Das; D. Moguillansky	2009	Outcomes related to low literacy in low-income adolescents	International Journal of Child & Adolescent Health	2	1	73-80
Journal Article	A. Linstadter; A. Kuhn; C. Naumann; S. Rasch; A. Sandhage-Hofmann; W. Amelung; J. Jordaan; C. C. Du Preez; M. Bollig	2016	Assessing the resilience of a real-world social-ecological system: lessons from a multidisciplinary evaluation of a South African pastoral system	Ecology and Society	21	3		10.5751/es-08737-210335
Journal Article	A. Lipaev; S. Lipaev; L. Alekseeva; Sgem	2010	LANGUAGE POLICY FOR SUCCESSFUL ENGINEERING EDUCATION	10th International Multidisciplinary Scientific Geoconference: Sgem 2010, Vol Ii			1055-+
Generic	A. Lismer; X. Shao; M. C. Dumargne; C. Lafleur; R. Lambrot; D. Chan; G. Toft; J. P. Bonde; A. J. MacFarlane; R. Bornman; N. Aneck-Hahn; S. Patrick; J. M. Bailey; C. de Jager; V. Dumeaux; J. M. Trasler; S. Kimmins	2022	Exposure of Greenlandic Inuit and South African VhaVenda men to the persistent DDT metabolite is associated with an altered sperm epigenome at regions implicated in paternal epigenetic transmission and developmental disease - a cross-sectional study					10.1101/2022.08.15.504029
Journal Article	A. Liu; D. V. Glidden; P. L. Anderson; K. R. Amico; V. McMahan; M. Mehrotra; J. R. Lama; J. MacRae; J. C. Hinojosa; O. Montoya; V. G. Veloso; M. Schechter; E. G. Kallas; S. Chariyalerstak; L. G. Bekker; K. Mayer; S. Buchbinder; R. Grant	2014	Patterns and correlates of PrEP drug detection among MSM and transgender women in the Global iPrEx Study	J Acquir Immune Defic Syndr	67	5	528-37	10.1097/qai.0000000000000351
Journal Article	A. Livas-Dlott; B. Fuller; G. L. Stein; M. Bridges; A. M. Figueroa; L. Mireles	2010	Commands, Competence, and Carino: Maternal Socialization Practices in Mexican American Families	Developmental Psychology	46	3	566-578	10.1037/a0018016
Journal Article	A. Llanos-Cuentas; G. Tulliano; R. Araujo-Castillo; C. Miranda-Verastegui; G. Santamaria-Castrellon; L. Ramirez; M. Lazo; S. De Doncker; M. Boelaert; J. Robays; J. C. Dujardin; J. Arevalo; F. Chappuis	2008	Clinical and parasite species risk factors for pentavalent antimonial treatment failure in cutaneous leishmaniasis in Peru	Clin Infect Dis	46	2	223-31	10.1086/524042
Journal Article	A. Longwe; J. Smits	2013	The impact of family planning on primary school enrolment in sub-national areas within 25 African countries	Afr J Reprod Health	17	2	23-38
Journal Article	A. Lopez; P. Ruiz; V. Yusa; C. Coscolla	2021	Methodological Aspects for the Implementation of the Air Pesticide Control and Surveillance Network (PESTNet) of the Valencian Region (Spain)	Atmosphere	12	5		10.3390/atmos12050542
Journal Article	A. Loukas; J. Bethony; S. Brooker; P. Hotez	2006	Hookworm vaccines: past, present, and future	Lancet Infectious Diseases	6	11	733-741	10.1016/s1473-3099(06)70630-2
Journal Article	A. Lozano-Ruiz; A. F. Fasfous; I. Ibanez-Casas; F. Cruz-Quintana; M. Perez-Garcia; M. N. Pérez-Marfil	2021	Cultural Bias in Intelligence Assessment Using a Culture-Free Test in Moroccan Children	Archives of clinical neuropsychology : the official journal of the National Academy of Neuropsychologists				10.1093/arclin/acab005
Journal Article	A. Lucht; P. Formenty; H. Feldmann; M. Gotz; E. Leroy; P. Bataboukila; A. Grolla; F. Feldmann; T. Wittmann; P. Campbell; C. Atsangandoko; P. Boumandoki; E. J. Finke; P. Miethe; S. Becker; R. Grunow	2007	Development of an immunofiltration-based antigen-detection assay for rapid diagnosis of Ebola virus infection	J Infect Dis	196 Suppl 2		S184-92	10.1086/520593
Journal Article	A. Lusambili; B. Nakstad	2023	Awareness and interventions to reduce dehydration in pregnant, postpartum women, and newborns in rural Kenya	Afr J Prim Health Care Fam Med	15	1	e1-e3	10.4102/phcfm.v15i1.3991
Journal Article	A. M. A. Dawood; E. T. Glover; E. Akortia; M. Nyarku; P. Essel; E. O. Sarfo; M. E. Ameho; E. A. Aberikae	2022	Environmental radiation and health risk assessment in the neighborhood of a radioactive waste management facility	Environmental Monitoring and Assessment	194	4		10.1007/s10661-022-09966-x
Journal Article	A. M. Abasiattai; E. A. Bassey; E. J. Udoma	2008	Profile of intrauterine contraceptive device acceptors at the University of Uyo Teaching Hospital, Uyo, Nigeria	Ann Afr Med	7	1	1-5
Journal Article	A. M. Acosta; C. B. Chavez; J. T. Flores; M. P. Olotegui; S. R. Pinedo; D. R. Trigoso; A. O. Vasquez; I. Ahmed; D. Alam; A. Ali; Z. A. Bhutta; S. Qureshi; S. Shakoor; S. Soofi; A. Turab; A. K. Yousafzai; A. K. M. Zaidi; L. Bodhidatta; C. J. Mason; S. Babji; A. Bose; S. John; G. Kang; B. Kurien; J. Muliyil; M. Raghava; A. Ramachandran; A. Rose; W. Pan; R. Ambikapathi; D. Carreon; V. Charu; L. Dabo…	2014	The MAL-ED Study: A Multinational and Multidisciplinary Approach to Understand the Relationship Between Enteric Pathogens, Malnutrition, Gut Physiology, Physical Growth, Cognitive Development, and Immune Responses in Infants and Children Up to 2 Years of Age in Resource-Poor Environments	Clinical Infectious Diseases	59		S193-S206	10.1093/cid/ciu653
Journal Article	A. M. Acosta; R. R. de Burga; C. B. Chavez; J. T. Flores; M. P. Olotegui; S. R. Pinedo; M. S. Salas; D. R. Trigoso; A. O. Vasquez; I. Ahmed; D. Alam; A. Ali; Z. A. Bhutta; S. Qureshi; M. Rasheed; S. Soofi; A. Turab; A. K. M. Zaidi; L. Bodhidatta; C. J. Mason; S. Babji; A. Bose; A. T. George; D. Hariraju; M. S. Jennifer; S. John; S. Kaki; G. Kang; P. Karunakaran; B. Koshy; R. P. Lazarus; J. Muliyi…	2018	Early childhood cognitive development is affected by interactions among illness, diet, enteropathogens and the home environment: findings from the MAL-ED birth cohort study	Bmj Global Health	3	4		10.1136/bmjgh-2018-000752
Journal Article	A. M. Adachi-Mejia; M. R. Longacre; M. Skatrud-Mickelson; Z. Li; L. A. Purvis; L. J. Titus; M. L. Beach; M. A. Dalton	2013	Variation in access to sugar-sweetened beverages in vending machines across rural, town and urban high schools	Public Health	127	5	485-491	10.1016/j.puhe.2013.01.024
Journal Article	A. M. Adams; R. Ahmed; A. H. Latif; S. Rasheed; S. K. Das; E. Hasib; F. D. Farzana; F. Ferdous; S. Ahmed; A. Faruque	2017	Impact of fortified biscuits on micronutrient deficiencies among primary school children in Bangladesh	PLoS ONE	12	4	e0174673	10.1371/journal.pone.0174673
Journal Article	A. M. Adeoye; B. Ovbiagele; P. Kolo; L. Appiah; A. Aje; O. Adebayo; F. Sarfo; J. Akinyemi; G. Adekunle; F. Agyekum; V. Shidali; O. Ogah; D. Lackland; M. Gebregziabher; D. Arnett; H. K. Tiwari; R. Akinyemi; O. O. Olagoke; A. S. Oguntade; T. Olunuga; K. Uwanruochi; C. Jenkins; P. Adadey; H. Iheonye; L. Owolabi; R. Obiako; S. Akinjopo; K. Armstrong; A. Akpalu; A. Fakunle; R. Saulson; M. Aridegbe; P.…	2017	Exploring Overlaps Between the Genomic and Environmental Determinants of LVH and Stroke: A Multicenter Study in West Africa	Glob Heart	12	2	107-113.e5	10.1016/j.gheart.2017.01.001
Journal Article	A. M. Aimone; N. Perumal; D. C. Cole	2013	A systematic review of the application and utility of geographical information systems for exploring disease-disease relationships in paediatric global health research: the case of anaemia and malaria	Int J Health Geogr	12		1	10.1186/1476-072x-12-1
Journal Article	A. M. Algarni; G. H. Guyatt; A. Turner; S. Alamri	2022	Antibiotic prophylaxis for corneal abrasion	Cochrane Database of Systematic Reviews		5		10.1002/14651858.CD014617.pub2
Journal Article	A. M. Ali; M. A. Penny; T. A. Smith; L. Workman; P. Sasi; G. O. Adjei; F. Aweeka; J. R. Kiechel; V. Jullien; M. J. Rijken; R. McGready; J. Mwesigwa; K. Kristensen; K. Stepniewska; J. Tarning; K. I. Barnes; P. Denti; P. K. Study Grp Wwarn Amodiaquine	2018	Population Pharmacokinetics of the Antimalarial Amodiaquine: a Pooled Analysis To Optimize Dosing	Antimicrobial Agents and Chemotherapy	62	10		10.1128/aac.02193-17
Journal Article	A. M. Ammoura	2010	Impact of hygienic level on parasite infection	Asian Pacific Journal of Tropical Medicine	3	2	148-149	10.1016/s1995-7645(10)60056-9
Journal Article	A. M. Attallah; D. Omran; M. S. Marie; M. Abdelrazek; A. Salama; R. El Essawey; L. Mobarak; S. Maklad; A. Omar	2018	IL-28B rs12979860 polymorphism affect the course of chronic hepatitis and the development of HCC in Egyptian patients with hepatitis C type 4	Br J Biomed Sci	75	4	157-162	10.1080/09674845.2018.1489599
Journal Article	A. M. B. Menezes; F. C. Barros; B. L. Horta; A. Matijasevich; A. D. Bertoldi; P. D. Oliveira; C. G. Victora; A. J. D. Barros; D. G. Bassani; F. C. Wehrmeister; H. Goncalves; I. S. Santos; J. Murray; L. Tovo-Rodrigues; M. C. F. Assuncao; M. F. Silveira; M. R. Domingues; P. R. C. Hallal; Grp Pelotas Cohorts Study	2019	Stillbirth, newborn and infant mortality: trends and inequalities in four population-based birth cohorts in Pelotas, Brazil, 1982-2015	International Journal of Epidemiology	48		i54-i62	10.1093/ije/dyy129
Journal Article	A. M. Basu; S. Desai	2016	Hopes, Dreams and Anxieties: India's One-Child Families	Asian Popul Stud	12	1	4-27	10.1080/17441730.2016.1144354
Journal Article	A. M. Benevides-Pereira; R. Das Neves Alves	2007	A study on burnout syndrome in healthcare providers to people living with HIV	AIDS Care	19	4	565-71	10.1080/09540120600722775
Journal Article	A. M. Bengtson; J. Pellowski; S. McGarvey; R. McGinty; M. Botha; T. Burd; D. Burgner; T. Mansell; H. J. Zar	2023	In-utero HIV exposure and cardiometabolic health among children 5-8 years: Findings from a prospective birth cohort in South Africa	AIDS	37	1	173-182	10.1097/QAD.0000000000003412
Journal Article	A. M. Bergh; J. de Graft-Johnson; N. Khadka; A. Om'Iniabohs; R. Udani; H. Pratomo; S. De Leon-Mendoza	2016	The three waves in implementation of facility-based kangaroo mother care: a multi-country case study from Asia	Bmc International Health and Human Rights	16			10.1186/s12914-016-0080-4
Journal Article	A. M. Binder; C. Corvalan; A. M. Calafat; X. Ye; V. Mericq; A. Pereira; K. B. Michels	2018	Childhood and adolescent phenol and phthalate exposure and the age of menarche in Latina girls	Environ Health	17	1	32	10.1186/s12940-018-0376-z
Journal Article	A. M. Birindwa; J. K. Kasereka; L. Gonzales-Siles; S. Geravandi; M. Mwilo; L. K. Tudiakwile; N. L. Mwinja; B. Muhigirwa; T. Kashosi; J. T. Manegabe; E. B. Bugashane; S. M. Saili; C. Mungo; R. Nordén; R. Andersson; S. Skovbjerg	2021	Bacteria and viruses in the upper respiratory tract of Congolese children with radiologically confirmed pneumonia	BMC Infectious Diseases	21	1		10.1186/s12879-021-06570-1
Journal Article	A. M. Bracey; M. A. Etterson; F. C. Strand; S. W. Matteson; G. J. Niemi; F. J. Cuthbert; J. C. Hoffman	2020	Foraging ecology differentiates life stages and mercury exposure in common terns (Sterna hirundo)	Integr Environ Assess Manag				10.1002/ieam.4341
Journal Article	A. M. Buerck; M. Usowicz; J. A. Cunningham; M. Khaliq; L. J. P. Barrett; L. Rakotoarisoa; R. Rakotondrazaka; K. Alfredo; S. Sommariva; J. R. Mihelcic	2021	Health and Economic Consequences of Lead Exposure Associated with Products and Services Provided by the Informal Economy	Environ Sci Technol	55	12	8362-8370	10.1021/acs.est.0c08127
Journal Article	A. M. Butz; J. S. Halterman; M. Bellin; M. Tsoukleris; M. Donithan; J. Kub; R. E. Thompson; C. L. Land; J. Walker; M. E. Bollinger	2011	Factors associated with second-hand smoke exposure in young inner-city children with asthma	J Asthma	48	5	449-57	10.3109/02770903.2011.576742
Journal Article	A. M. Butz; M. Tsoukleris; M. E. Bollinger; M. Jassal; M. H. Bellin; J. Kub; S. Mudd; C. J. Ogborn; C. Lewis-Land; R. E. Thompson	2019	Association between second hand smoke (SHS) exposure and caregiver stress in children with poorly controlled asthma	Journal of Asthma	56	9	915-926	10.1080/02770903.2018.1509989
Journal Article	A. M. Clark; M. DesMeules; W. Luo; A. S. Duncan; A. Wielgosz	2009	Socioeconomic status and cardiovascular disease: risks and implications for care	Nat Rev Cardiol	6	11	712-22	10.1038/nrcardio.2009.163
Journal Article	A. M. Correia-Santos; K. Bolognini Pereira; R. Erthal Santelli; G. Teles Boaventura; V. Blondet de Azeredo	2011	Dietary supplements for the lactating adolescent mother: influence on plasma micronutrients	Nutr Hosp	26	2	392-8	10.1590/s0212-16112011000200022
Journal Article	A. M. de Silva; S. Hegde; B. A. Nwagbara; H. Calache; M. G. Gussy; M. Nasser; H. R. Morrice; E. Riggs; P. M. Leong; L. K. Meyenn; R. Yousefi-Nooraie	2016	Community-based population-level interventions for promoting child oral health	Cochrane Database of Systematic Reviews		9		10.1002/14651858.CD009837.pub2
Journal Article	A. M. de Silva; S. Hegde; B. Akudo Nwagbara; H. Calache; M. G. Gussy; M. Nasser; H. R. Morrice; E. Riggs; P. M. Leong; L. K. Meyenn; R. Yousefi-Nooraie	2016	WITHDRAWN: Community-based population-level interventions for promoting child oral health	Cochrane Database Syst Rev	12		Cd009837	10.1002/14651858.CD009837.pub3
Journal Article	A. M. de Silva-Sanigorski; E. Waters; H. Calache; M. Smith; L. Gold; M. Gussy; A. Scott; K. Lacy; M. Virgo-Milton	2011	Splash!: a prospective birth cohort study of the impact of environmental, social and family-level influences on child oral health and obesity related risk factors and outcomes	BMC Public Health	11		505	10.1186/1471-2458-11-505
Journal Article	A. M. Doyle; D. A. Ross; K. Maganja; K. Baisley; C. Masesa; A. Andreasen; M. L. Plummer; A. I. Obasi; H. A. Weiss; S. Kapiga; et al.	2010	Long-term biological and behavioural impact of an adolescent sexual health intervention in Tanzania: follow-up survey of the community-based MEMA kwa Vijana Trial	PLoS Medicine	7	6	e1000287	10.1371/journal.pmed.1000287
Journal Article	A. M. Doyle; H. A. Weiss; K. Maganja; S. Kapiga; S. McCormack; D. Watson-Jones; J. Changalucha; R. J. Hayes; D. A. Ross	2011	The Long-Term Impact of the MEMA kwa Vijana Adolescent Sexual and Reproductive Health Intervention: Effect of Dose and Time since Intervention Exposure	PLoS ONE	6	9		10.1371/journal.pone.0024866
Journal Article	A. M. Doyle; M. L. Plummer; H. A. Weiss; J. Changalucha; D. Watson-Jones; R. J. Hayes; D. A. Ross	2017	Concurrency and other sexual partnership patterns reported in a survey of young people in rural Northern Tanzania	PLoS ONE	12	8		10.1371/journal.pone.0182567
Journal Article	A. M. Eades-Perner; B. Gathmann; V. Knerr; D. Guzman; D. Veit; G. Kindle; B. Grimbacher; Party Esid Registry Working	2007	The European internet-based patient and research database for primary immunodeficiencies: results 2004-06	Clinical and Experimental Immunology	147	2	306-312	10.1111/j.1365-2249.2006.03292.x
Journal Article	A. M. Ebeling-Schuld; C. T. Darimont	2017	Online Hunting Forums Identify Achievement as Prominent Among Multiple Satisfactions	Wildlife Society Bulletin	41	3	523-529	10.1002/wsb.796
Journal Article	A. M. Elliott; M. Kizza; M. A. Quigley; J. Ndibazza; M. Nampijja; L. Muhangi; L. Morison; P. B. Namujju; M. Muwanga; N. Kabatereine; J. A. Whitworth	2007	The impact of helminths on the response to immunization and on the incidence of infection and disease in childhood in Uganda: design of a randomized, double-blind, placebo-controlled, factorial trial of deworming interventions delivered in pregnancy and early childhood [ISRCTN32849447]	Clin Trials	4	1	42-57	10.1177/1740774506075248
Journal Article	A. M. Evans	2021	Sustainable healthcare - Time for 'Green Podiatry'	J Foot Ankle Res	14	1	45	10.1186/s13047-021-00483-7
Journal Article	A. M. F. Reeve	2020	Change in health profile of refugees resettling in New Zealand, 1980-2014	N Z Med J	133	1527	51-70
Journal Article	A. M. Frampton; S. B. Sisson; D. Horm; J. E. Campbell; K. Lora; J. L. Ladner	2014	What's for lunch? An analysis of lunch menus in 83 urban and rural Oklahoma child-care centers providing all-day care to preschool children	J Acad Nutr Diet	114	9	1367-74	10.1016/j.jand.2013.09.025
Journal Article	A. M. Franceschi; K. Naser-Tavakolian; M. Clifton; L. Bangiyev; G. Cruciata; S. Clouston; D. Franceschi	2021	Metabolic positron-emission tomography/magnetic resonance imaging in primary progressive aphasia and frontotemporal lobar degeneration subtypes: Reassessment of expected [(18)F]-fluorodeoxyglucose uptake patterns	World J Nucl Med	20	3	294-304	10.4103/wjnm.wjnm_137_20
Journal Article	A. M. Fraser; L. M. Gaias; A. M. M. Guevara; S. L. Johnson	2022	A Person-centered Approach to Violence Exposure in Postwar Colombian Youth: Demographic Covariates and Positive Youth Development Outcomes	Journal of interpersonal violence	37	15-16	NP13533-NP13559	10.1177/08862605211005136
Journal Article	A. M. G. Barreaux; W. A. Oumbouke; N. Brou; I. Z. Tia; L. P. Ahoua Alou; D. T. Doudou; A. A. Koffi; R. N'Guessan; E. D. Sternberg; M. B. Thomas	2021	The role of human and mosquito behaviour in the efficacy of a house-based intervention	Philos Trans R Soc Lond B Biol Sci	376	1818	20190815	10.1098/rstb.2019.0815
Journal Article	A. M. Gadomski; J. Talarico; K. S. Abernethy; H. G. Cicirello	1998	Population-based study of the adequacy of well-child care services: a rural county's report card	Arch Pediatr Adolesc Med	152	8	745-8	10.1001/archpedi.152.8.745
Journal Article	A. M. Gbadebo	2021	Assessment of quality and health risk of peri-urban groundwater supply from selected areas of Abeokuta, Ogun State, Southwestern Nigeria	Environ Geochem Health	43	7	2743-2755	10.1007/s10653-020-00746-5
Journal Article	A. M. Grimason; K. Davison; K. C. Tembo; G. C. Jabu; M. H. Jackson	2000	Problems associated with the use of pit latrines in Blantyre, Republic of Malawi	J R Soc Promot Health	120	3	175-82
Journal Article	A. M. Hatcher; C. J. Colvin; N. Ndlovu; S. L. Dworkin	2014	Intimate partner violence among rural South African men: alcohol use, sexual decision-making, and partner communication	Cult Health Sex	16	9	1023-39	10.1080/13691058.2014.924558
Journal Article	A. M. Hatcher; H. Stockl; N. Christofides; N. Woollett; C. C. Pallitto; C. Garcia-Moreno; J. M. Turan	2016	Mechanisms linking intimate partner violence and prevention of mother-to-child transmission of HIV: A qualitative study in South Africa	Social Science & Medicine	168		130-139	10.1016/j.socscimed.2016.09.013
Journal Article	A. M. Hatcher; N. Woollett; C. C. Pallitto; K. Mokoatle; H. Stockl; C. MacPhail; S. Delany-Moretlwe; C. Garcia-Moreno	2014	Bidirectional links between HIV and intimate partner violence in pregnancy: implications for prevention of mother-to-child transmission	Journal of the International Aids Society	17			10.7448/ias.17.1.19233
Generic	A. M. Hatcher; S. Page; L. A. van Eck; I. Pearson; R. Fielding-Miller; C. Mazars; H. Stöckl	2022	Systematic review of food insecurity and violence against women and girls: mixed methods findings from low- and middle-income settings					10.1101/2022.04.20.22274085
Journal Article	A. M. Hendriks; J. M. Habraken; S. P. J. Kremers; M. W. J. Jansen; H. van Oers; A. J. Schuit	2016	Obstacles and Enablers on the Way towards Integrated Physical Activity Policies for Childhood Obesity Prevention: An Exploration of Local Policy Officials' Views	Biomed Research International				10.1155/2016/5739025
Journal Article	A. M. Herrera; P. Brand; G. Cavada; A. Koppmann; M. Rivas; J. Mackenney; H. Sepulveda; M. E. Wevar; L. Cruzat; S. Soto; M. A. Perez; A. Leon; I. Contreras; C. Alvarez; B. Walker; C. Flores; V. Lezana; C. Garrido; M. E. Herrera; A. Rojas; C. Andrades; E. Chala; R. A. Martinez; M. Vega; J. A. Perillan; H. Seguel; I. Przybyzsweski	2018	Hospitalizations for asthma exacerbation in Chilean children: A multicenter observational study	Allergol Immunopathol (Madr)	46	6	533-538	10.1016/j.aller.2018.02.006
Journal Article	A. M. Higazi; H. M. Kamel; E. A. Abdel-Naeem; N. M. Abdullah; D. M. Mahrous; A. M. Osman	2021	Expression analysis of selected genes involved in tryptophan metabolic pathways in Egyptian children with Autism Spectrum Disorder and learning disabilities	Sci Rep	11	1	6931	10.1038/s41598-021-86162-w
Journal Article	A. M. Honwana	2019	Youth Struggles: From the Arab Spring to Black Lives Matter & Beyond	African Studies Review	62	1	8-21	10.1017/asr.2018.144
Journal Article	A. M. Hooft; K. Ripp; B. Ndenga; F. Mutuku; D. Vu; K. Baltzell; L. N. Masese; J. Vulule; D. Mukoko; A. D. LaBeaud	2017	Principles, practices and knowledge of clinicians when assessing febrile children: a qualitative study in Kenya	Malar J	16	1	381	10.1186/s12936-017-2021-7
Journal Article	A. M. Horowitz; D. V. Kleinman	2012	Oral health literacy: a pathway to reducing oral health disparities in Maryland	J Public Health Dent	72 Suppl 1		S26-30	10.1111/j.1752-7325.2012.00316.x
Journal Article	A. M. Hussein; R. K. Mahmoud; M. Sillanp√§√§; M. S. M. Abdel Wahed	2021	Impacts alum DWTPs sludge discharge and changes in flow regime of the Nile River on the quality of surface water and cultivated soils in Fayoum watershed, Egypt	Sci Total Environ	766		144333	10.1016/j.scitotenv.2020.144333
Journal Article	A. M. Igra; A. Rahman; A. L. V. Johansson; J. Pervin; P. Svefors; S. E. Arifeen; M. Vahter; L. Å Persson; M. Kippler	2023	Early Life Environmental Exposure to Cadmium, Lead, and Arsenic and Age at Menarche: A Longitudinal Mother–Child Cohort Study in Bangladesh	Environmental Health Perspectives	131	2		10.1289/EHP11121
Journal Article	A. M. Jensen; S. M. Thysen; O. Furtado; C. Correia; S. Helleringer; J. von Bornemann Hjelmborg; A. B. Fisker	2023	Stillbirth and early neonatal mortality rates may be underestimated using recall information: A comparison of demographic surveillance methodologies	Tropical medicine & international health : TM & IH				10.1111/tmi.13903
Journal Article	A. M. Kante; R. Nathan; S. Helleringer; M. Sigilbert; F. Levira; H. Masanja; D. de Savigny; S. Abdulla; J. F. Phillips	2014	The contribution of reduction in malaria as a cause of rapid decline of under-five mortality: evidence from the Rufiji Health and Demographic Surveillance System (HDSS) in rural Tanzania	Malaria Journal	13			10.1186/1475-2875-13-180
Journal Article	A. M. Karvonen; A. Hyvarinen; U. Gehring; M. Korppi; G. Doekes; J. Riedler; C. Braun-Fahrlander; S. Bitter; S. Schmid; L. Keski-Nisula; M. Roponen; V. Kaulek; J. C. Dalphin; P. I. Pfefferle; H. Renz; G. Buchele; E. von Mutius; J. Pekkanen; Grp Pasture Study	2012	Exposure to microbial agents in house dust and wheezing, atopic dermatitis and atopic sensitization in early childhood: a birth cohort study in rural areas	Clinical and Experimental Allergy	42	8	1246-1256	10.1111/j.1365-2222.2012.04002.x
Journal Article	A. M. Kaulfers; R. Deka; L. Dolan; L. J. Martin	2015	Association of INSIG2 polymorphism with overweight and LDL in children	PLoS ONE	10	1	e0116340	10.1371/journal.pone.0116340
Journal Article	A. M. Kavarodi; M. Thomas; J. Kannampilly	2014	Prevalence of oral pre-malignant lesions and its risk factors in an Indian subcontinent low income migrant group in Qatar	Asian Pac J Cancer Prev	15	10	4325-9	10.7314/apjcp.2014.15.10.4325
Journal Article	A. M. Khan; J. E. Wright; Z. A. Bhutta	2020	A Half Century of Oral Rehydration Therapy in Childhood Gastroenteritis: Toward Increasing Uptake and Improving Coverage	Dig Dis Sci	65	2	355-360	10.1007/s10620-019-05921-y
Journal Article	A. M. Kim	2021	Suicide rates by occupation in Korea, 1993-2017: the impacts of financial crisis and suicide policy	Psychiatry Research	298			10.1016/j.psychres.2021.113787
Journal Article	A. M. Knoblauch; M. J. Divall; M. Owuor; C. Archer; K. Nduna; H. Ng'uni; G. Musunka; A. Pascall; J. Utzinger; M. S. Winkler	2017	Monitoring of Selected Health Indicators in Children Living in a Copper Mine Development Area in Northwestern Zambia	Int J Environ Res Public Health	14	3		10.3390/ijerph14030315
Journal Article	A. M. Landis; K. P. Parker; S. B. Dunbar	2009	Sleep, Hunger, Satiety, Food Cravings, and Caloric Intake in Adolescents	Journal of Nursing Scholarship	41	2	115-123	10.1111/j.1547-5069.2009.01262.x
Journal Article	A. M. Lebedeva; A. V. Shpektor; E. Y. Vasilieva; L. B. Margolis	2018	Cytomegalovirus Infection in Cardiovascular Diseases	Biochemistry-Moscow	83	12-13	1437-1447	10.1134/s0006297918120027
Journal Article	A. M. Liyew; A. B. Teshale	2020	Individual and community level factors associated with anemia among lactating mothers in Ethiopia using data from Ethiopian demographic and health survey, 2016; a multilevel analysis	BMC Public Health	20	1	775	10.1186/s12889-020-08934-9
Journal Article	A. M. Lulebo; C. D. Bavuidibo; E. M. Mafuta; J. D. Ndelo; L. C. Mputu; D. M. Kabundji; P. B. Mutombo	2016	The misuse of Cyproheptadine: a non-communicable disease risk behaviour in Kinshasa population, Democratic Republic of Congo	Subst Abuse Treat Prev Policy	11		7	10.1186/s13011-016-0051-8
Journal Article	A. M. Lusambili; V. Naanyu; T. J. Wade; L. Mossman; M. Mantel; R. Pell; A. Ngetich; K. Mulama; L. Nyaga; J. Obure; M. Temmerman	2020	Deliver on Your Own: Disrespectful Maternity Care in rural Kenya	PLoS One	15	1	e0214836	10.1371/journal.pone.0214836
Journal Article	A. M. Machado-Rodrigues; N. Leite; M. J. Coelho-e-Silva; F. Enes; R. Fernandes; L. P. Mascarenhas; M. C. Boguszewski; R. M. Malina	2015	Metabolic risk and television time in adolescent females	Int J Public Health	60	2	157-65	10.1007/s00038-014-0625-z
Journal Article	A. M. Mandalakas; H. L. Kirchner; C. Lombard; G. Walzl; H. M. Grewal; R. P. Gie; A. C. Hesseling	2012	Well-quantified tuberculosis exposure is a reliable surrogate measure of tuberculosis infection	Int J Tuberc Lung Dis	16	8	1033-9	10.5588/ijtld.12.0027
Journal Article	A. M. McManus	2007	Physical activity - a neat solution to an impending crisis	J Sports Sci Med	6	3	368-73
Journal Article	A. M. Menezes; C. G. Victora; M. Rigatto	1994	Prevalence and risk factors for chronic bronchitis in Pelotas, RS, Brazil: a population-based study	Thorax	49	12	1217-21	10.1136/thx.49.12.1217
Journal Article	A. M. Metwally; D. M. Elmosalami; H. Elhariri; L. A. El Etreby; A. Aboulghate; M. M. El-Sonbaty; A. Mohsen; R. M. Saleh; G. A. Abdel-Latif; S. Samy; S. E. El Deeb; A. M. Fathy; M. M. Salah; M. A. Abdel Mawla; H. M. Imam; N. A. Ibrahim; F. A. Shaaban; R. Y. Elamir; M. Abdelrahman; M. H. El-Sayed	2021	Accelerating Hepatitis C virus elimination in Egypt by 2030: A national survey of communication for behavioral development as a modelling study	PLoS One	16	2	e0242257	10.1371/journal.pone.0242257
Journal Article	A. M. Metwally; E. M. Salah El-Din; M. A. Shehata; A. Shaalan; L. A. El Etreby; W. A. Kandeel; S. Y. Shaaban; T. M. Rabah	2016	Early Life Predictors of Socio-Emotional Development in a Sample of Egyptian Infants	PLoS ONE	11	7	e0158086	10.1371/journal.pone.0158086
Journal Article	A. M. Metwally; S. F. Sallam; M. A. A. Mawla; K. M. Alian; G. A. Abdel-Latif; H. M. Hasanin; A. N. Kamal; C. Hanna; S. M. E. Shebini; N. H. Ahmed; H. B. Mabrok; M. H. Mahmoud; A. S. Ismail; S. A. W. Boseila; I. R. El-Alameey; N. N. Mahfouz; F. A. Shaaban; N. A. Ibrahim; N. E. Hassan; S. A. El-Masry; M. M. Naga; A. Khalil	2022	Promoting weaning practices and growth of Egyptian infants by using communication for behavioral development approach	BMC Pediatr	22	1	689	10.1186/s12887-022-03741-0
Journal Article	A. M. Moore	2006	Gender role beliefs at sexual debut: qualitative evidence from two brazilian cities	Int Fam Plan Perspect	32	1	45-51	10.1363/ifpp.32.045.06
Journal Article	A. M. Muñoz-Monsalve; M. S. Aluma-Tenorio; M. C. Tamayo; A. Ávila; N. Jaimes	2021	Effect of a story on the sun protection comprehension and behaviors in children	Dermatologia Revista Mexicana	65		666-675
Journal Article	A. M. Muskus; M. Krauss; A. Miltner; U. Hamer; K. M. Nowak	2020	Degradation of glyphosate in a Colombian soil is influenced by temperature, total organic carbon content and pH	Environ Pollut	259		113767	10.1016/j.envpol.2019.113767
Journal Article	A. M. Mustapha; S. Musembi; A. K. Nyamache; M. G. Machani; J. Kosgei; L. Wamuyu; E. Ochomo; N. F. Lobo	2021	Secondary malaria vectors in western Kenya include novel species with unexpectedly high densities and parasite infection rates	Parasit Vectors	14	1	252	10.1186/s13071-021-04748-9
Journal Article	A. M. Mutua; M. Nampijja; A. M. Elliott; J. M. Pettifor; T. N. Williams; A. Abubakar; E. L. Webb; S. H. Atkinson	2020	Vitamin D Status Is Not Associated with Cognitive or Motor Function in Pre-School Ugandan Children	Nutrients	12	6		10.3390/nu12061662
Journal Article	A. M. Mutua; R. M. Mogire; A. M. Elliott; T. N. Williams; E. L. Webb; A. Abubakar; S. H. Atkinson	2020	Effects of vitamin D deficiency on neurobehavioural outcomes in children: a systematic review	Wellcome Open Res	5		28	10.12688/wellcomeopenres.15730.2
Journal Article	A. M. N. Danjou; M. Patel; C. Espina; A. Pentz; M. Joffe; F. Winde; J. Schuz	2019	Prospective case-series analysis of haematological malignancies in goldmining areas in South Africa	Samj South African Medical Journal	109	5	340-346	10.7196/SAMJ.2019.v109i5.13538
Journal Article	A. M. N. Danjou; O. P√©rol; A. Coste; E. Faure; R. B√©ranger; H. Boyle; E. Belladame; L. Grassot; M. Dubuis; J. Spinosi; L. Bouaoun; A. Fl√©chon; L. Bujan; V. Drouineaud; F. Eustache; I. Berthaut; J. Perrin; F. Brugnon; B. Charbotel; J. Sch√ºz; B. Fervers	2021	Domestic use of pesticides during early periods of development and risk of testicular germ cell tumors in adulthood: a French nationwide case-control study	Environ Health	20	1	111	10.1186/s12940-021-00795-y
Journal Article	A. M. Ndondo; S. K. Kasereka; S. F. Bisuta; K. Kyamakya; E. F. G. Doungmo; R. M. Ngoie	2021	Analysis, modeling and optimal control of COVID-19 outbreak with three forms of infection in Democratic Republic of the Congo	Results Phys	24		104096	10.1016/j.rinp.2021.104096
Journal Article	A. M. Ochoa-Avilés; C. Ochoa-Avilés; D. A. Morillo-Argudo; M. J. Molina-Cando; C. R. Rodas-Espinoza; I. Chis Ster; M. P. Maestre Calderón; A. Maldonado G; K. Arteaga Vaca; A. Rodriguez; A. A. Cruz; N. Romero-Sandoval; P. J. Cooper	2021	Impact of COVID-19 pandemic on asthma symptoms and management: A prospective analysis of asthmatic children in Ecuador	World Allergy Organization Journal	14	6		10.1016/j.waojou.2021.100551
Journal Article	A. M. Odukoya; B. Uruowhe; M. J. Watts; E. M. Hamilton; A. L. Marriott; B. Alo; N. C. Anene	2022	Assessment of bioaccessibility and health risk of mercury within soil of artisanal gold mine sites, Niger, North-central part of Nigeria	Environ Geochem Health	44	3	893-909	10.1007/s10653-021-00991-2
Journal Article	A. M. Okoro; E. J. Ani; J. O. Ibu; B. A. Akpogomeh	2006	Effect of petroleum products inhalation on some haematological indices of fuel attendants in Calabar metropolis, Nigeria	Niger J Physiol Sci	21	1-2	71-5
Journal Article	A. M. Ouedraogo; E. J. Crighton; M. Sawada; T. To; K. Brand; E. Lavigne	2018	Exploration of the spatial patterns and determinants of asthma prevalence and health services use in Ontario using a Bayesian approach	PLoS One	13	12	e0208205	10.1371/journal.pone.0208205
Journal Article	A. M. Pinzon-Rondon; P. Aguilera-Otalvaro; C. Zarate-Ardila; A. Hoyos-Martinez	2016	Acute respiratory infection in children from developing nations: a multi-level study	Paediatrics and International Child Health	36	2	84-90	10.1080/20469047.2015.1109252
Journal Article	A. M. Pollock; A. J. White; G. Kirkwood	2017	Evidence in support of the call to ban the tackle and harmful contact in school rugby: a response to World Rugby	Br J Sports Med	51	15	1113-1117	10.1136/bjsports-2016-096996
Journal Article	A. M. Prentice; Y. A. Mendoza; D. Pereira; C. Cerami; R. Wegmuller; A. Constable; J. Spieldenner	2017	Dietary strategies for improving iron status: balancing safety and efficacy	Nutrition Reviews	75	1	49-60	10.1093/nutrit/nuw055
Journal Article	A. M. Pries; A. M. Rehman; S. Filteau; N. Sharma; A. Upadhyay; E. L. Ferguson	2019	Unhealthy Snack Food and Beverage Consumption Is Associated with Lower Dietary Adequacy and Length-for-Age z-Scores among 12-23-Month-Olds in Kathmandu Valley, Nepal	J Nutr	149	10	1843-1851	10.1093/jn/nxz140
Journal Article	A. M. R. Hasan; G. Smith; M. A. Selim; S. Akter; N. U. Z. Khan; T. Sharmin; S. Rasheed	2020	Work and breast milk feeding: a qualitative exploration of the experience of lactating mothers working in ready made garments factories in urban Bangladesh	Int Breastfeed J	15	1	93	10.1186/s13006-020-00338-0
Journal Article	A. M. Riederer; A. Belova; B. J. George; P. T. Anastas	2013	Urinary cadmium in the 1999-2008 U.S. National Health and Nutrition Examination Survey (NHANES)	Environ Sci Technol	47	2	1137-47	10.1021/es303556n
Journal Article	A. M. Rothweiler; E. E. Cabb; S. L. Gerstenberger	2007	The status of childhood lead poisoning and prevention in Nevada, USA	ScientificWorldJournal	7		479-92	10.1100/tsw.2007.95
Journal Article	A. M. Ruder; M. A. Waters; T. Carreon; M. A. Butler; K. E. Davis-King; G. M. Calvert; P. A. Schulte; E. M. Ward; L. B. Connally; J. Lu; D. Wall; Z. Zivkovich; E. F. Heineman; J. S. Mandel; R. F. Morton; D. J. Reding; K. D. Rosenman	2006	The Upper Midwest Health Study: a case-control study of primary intracranial gliomas in farm and rural residents	J Agric Saf Health	12	4	255-74
Journal Article	A. M. Salter	2018	The effects of meat consumption on global health	Rev Sci Tech	37	1	47-55	10.20506/rst.37.1.2739
Journal Article	A. M. Samuels; N. A. Odero; W. Odongo; K. Otieno; V. Were; Y. P. Shi; T. Sang; J. Williamson; R. Wiegand; M. J. Hamel; S. P. Kachur; L. Slutsker; K. A. Lindblade; S. K. Kariuki; M. R. Desai	2021	Impact of Community-Based Mass Testing and Treatment on Malaria Infection Prevalence in a High-Transmission Area of Western Kenya: A Cluster Randomized Controlled Trial	Clin Infect Dis	72	11	1927-1935	10.1093/cid/ciaa471
Journal Article	A. M. Scurlock; E. Brown; C. M. Davis	2022	Food insecurity in children and adults with food allergies	Annals of Allergy, Asthma and Immunology	129	4	424-429	10.1016/j.anai.2022.08.012
Journal Article	A. M. Scutaru; T. Witterseh	2020	Risk mitigation for indoor air quality using the example of construction products - efforts towards a harmonization of the health-related evaluation in the EU	Int J Hyg Environ Health	229		113588	10.1016/j.ijheh.2020.113588
Journal Article	A. M. Sergienko; L. V. Rodionova; O. N. Kolesnikova; O. A. Ivanova	2019	PRACTICES AND DRIVERS OF THE MIGRATION BEHAVIOR OF RURAL YOUTH IN THE SIBERIAN AGRICULTURAL REGION	Vestnik Tomskogo Gosudarstvennogo Universiteta-Filosofiya-Sotsiologiya-Politologiya-Tomsk State University Journal of Philosophy Sociology and Political Science	47		168-178	10.17223/1998863x/47/18
Journal Article	A. M. Siega-Riz; S. Kranz; D. Blanchette; P. S. Haines; D. K. Guilkey; B. M. Popkin	2004	The effect of participation in the WIC program on preschoolers' diets	J Pediatr	144	2	229-34	10.1016/j.jpeds.2003.10.052
Journal Article	A. M. Siega-Riz; Y. Estrada Del Campo; A. Kinlaw; G. A. Reinhart; L. H. Allen; S. Shahab-Ferdows; J. Heck; C. M. Suchindran; M. E. Bentley	2014	Effect of supplementation with a lipid-based nutrient supplement on the micronutrient status of children aged 6-18 months living in the rural region of Intibuca, Honduras	Paediatr Perinat Epidemiol	28	3	245-54	10.1111/ppe.12117
Journal Article	A. M. Sirunyan; A. Tumasyan; W. Adam; E. Asilar; T. Bergauer; J. Brandstetter; E. Brondolin; M. Dragicevic; J. Ero; M. Flechl; M. Friedl; R. Fruhwirth; V. M. Ghete; C. Hartl; N. Hormann; J. Hrubec; M. Jeitler; A. Konig; A. Kratschmer; D. Liko; T. Matsushita; I. Mikulec; D. Rabady; N. Rad; B. Rahbaran; H. Rohringer; J. Schieck; J. Strauss; W. Waltenberger; C. E. Wulz; O. Dvornikov; V. Makarenko; V…	2017	Measurement of prompt and nonprompt J/psi production in pp and pPb collisions at root s(NN)=5.02 TeV	European Physical Journal C	77	4		10.1140/epjc/s10052-017-4828-3
Journal Article	A. M. Sirunyan; A. Tumasyan; W. Adam; E. Asilar; T. Bergauer; J. Brandstetter; E. Brondolin; M. Dragicevic; J. Ero; M. Flechl; M. Friedl; R. Fruhwirth; V. M. Ghete; C. Hartl; N. Hormann; J. Hrubec; M. Jeitler; A. Konig; I. Kratschmer; D. Liko; T. Matsushita; I. Mikulec; D. Rabady; N. Rad; B. Rahbaran; H. Rohringer; J. Schieck; J. Strauss; W. Waltenberger; C. E. Wulz; V. Chekhovsky; O. Dvornikov; …	2017	Search for massive resonances decaying in to WW,WZ or ZZ bosons in proton-proton collisions at root s=13 TeV	Journal of High Energy Physics		3		10.1007/jhep03(2017)162
Journal Article	A. M. Sirunyan; A. Tumasyan; W. Adam; E. Asilar; T. Bergauer; J. Brandstetter; E. Brondolin; M. Dragicevic; J. Ero; M. Flechl; M. Friedl; R. Fruhwirth; V. M. Ghete; C. Hartl; N. Hormann; J. Hrubec; M. Jeitler; A. Konig; I. Kratschmer; D. Liko; T. Matsushita; I. Mikulec; D. Rabady; N. Rad; B. Rahbaran; H. Rohringer; J. Schieck; J. Strauss; W. Waltenberger; C. E. Wulz; O. Dvornikov; V. Makarenko; V…	2017	Search for new physics with dijet angular distributions in proton-proton collisions at root S = 13 TeV	Journal of High Energy Physics		7		10.1007/jhep07(2017)013
Journal Article	A. M. Sirunyan; A. Tumasyan; W. Adam; E. Asilar; T. Bergauer; J. Brandstetter; E. Brondolin; M. Dragicevic; J. Ero; M. Flechl; M. Friedl; R. Fruhwirth; V. M. Ghete; C. Hartl; N. Hormann; J. Hrubec; M. Jeitler; A. Konig; I. Kratschmer; D. Liko; T. Matsushita; I. Mikulec; D. Rabady; N. Rad; B. Rahbaran; H. Rohringer; J. Schieck; J. Strauss; W. Waltenberger; C. E. Wulz; O. Dvornikov; V. Makarenko; V…	2017	Measurement of double-differential cross sections for top quark pair production in pp collisions at root s=8 TeV and impact on parton distribution functions	European Physical Journal C	77	7		10.1140/epjc/s10052-017-4984-5
Journal Article	A. M. Sirunyan; A. Tumasyan; W. Adam; E. Asilar; T. Bergauer; J. Brandstetter; E. Brondolin; M. Dragicevic; J. Ero; M. Flechl; M. Friedl; R. Fruhwirth; V. M. Ghete; C. Hartl; N. Hormann; J. Hrubec; M. Jeitler; A. Konig; I. Kratschmer; D. Liko; T. Matsushita; I. Mikulec; D. Rabady; N. Rad; B. Rahbaran; H. Rohringer; J. Schieck; J. Strauss; W. Waltenberger; C. E. Wulz; O. Dvornikov; V. Makarenko; V…	2017	Measurements of the charm jet cross section and nuclear modification factor in pPb collisions at root sNN=5.02TeV	Physics Letters B	772		306-329	10.1016/j.physletb.2017.06.053
Journal Article	A. M. Sirunyan; A. Tumasyan; W. Adam; E. Asilar; T. Bergauer; J. Brandstetter; E. Brondolin; M. Dragicevic; J. Ero; M. Flechl; M. Friedl; R. Fruhwirth; V. M. Ghete; C. Hartl; N. Hormann; J. Hrubec; M. Jeitler; A. Konig; I. Kratschmer; D. Liko; T. Matsushita; I. Mikulec; D. Rabady; N. Rad; B. Rahbaran; H. Rohringer; J. Schieck; J. Strauss; W. Waltenberger; C. E. Wulz; O. Dvornikov; V. Makarenko; V…	2017	Measurements of jet charge with dijet events in pp collisions at root s=8 TeV	Journal of High Energy Physics		10		10.1007/jhep10(2017)131
Journal Article	A. M. Sirunyan; A. Tumasyan; W. Adam; E. Asilar; T. Bergauer; J. Brandstetter; E. Brondolin; M. Dragicevic; J. Ero; M. Flechl; M. Friedl; R. Fruhwirth; V. M. Ghete; C. Hartl; N. Hormann; J. Hrubec; M. Jeitler; A. Konig; I. Kratschmer; D. Liko; T. Matsushita; I. Mikulec; D. Rabady; N. Rad; B. Rahbaran; H. Rohringer; J. Schieck; J. Strauss; W. Waltenberger; C. E. Wulz; O. Dvornikov; V. Makarenko; V…	2017	Measurement of the triple-differential dijet cross section in proton-proton collisions at root s=8 TeV and constraints on parton distribution functions	European Physical Journal C	77	11		10.1140/epjc/s10052-017-5286-7
Journal Article	A. M. Sirunyan; A. Tumasyan; W. Adam; E. Asilar; T. Bergauer; J. Brandstetter; E. Brondolin; M. Dragicevic; J. Ero; M. Flechl; M. Friedl; R. Fruhwirth; V. M. Ghete; C. Hartl; N. Hormann; J. Hrubec; M. Jeitler; A. Konig; I. Kratschmer; D. Liko; T. Matsushita; I. Mikulec; D. Rabady; N. Rad; B. Rahbaran; H. Rohringer; J. Schieck; J. Strauss; W. Waltenberger; C. E. Wulz; O. Dvornikov; V. Makarenko; V…	2018	Study of dijet events with a large rapidity gap between the two leading jets in pp collisions at root s=7 TeV	European Physical Journal C	78	3		10.1140/epjc/s10052-018-5691-6
Journal Article	A. M. Sirunyan; A. Tumasyan; W. Adam; E. Asilar; T. Bergauer; J. Brandstetter; E. Brondolin; M. Dragicevic; J. Ero; M. Flechl; M. Friedl; R. Fruhwirth; V. M. Ghete; C. Hartl; N. Hormann; J. Hrubec; M. Jeitler; A. Konig; I. Kratschmer; D. Liko; T. Matsushita; I. Mikulec; D. Rabady; N. Rad; B. Rahbaran; H. Rohringer; J. Schiecki; J. Strauss; W. Waltenberger; C. E. Wulzi; O. Dvornikov; V. Makarenko;…	2018	Search for natural supersymmetry in events with top quark pairs and photons in pp collisions at root s=8 TeV	Journal of High Energy Physics		3		10.1007/jhep03(2018)167
Journal Article	A. M. Sirunyan; A. Tumasyan; W. Adam; E. Asilar; T. Bergauer; J. Brandstetter; E. Brondolin; M. Dragicevic; J. Ero; M. Flechl; M. Friedl; R. Fruhwirth; V. M. Ghete; C. Hartl; N. Hormann; J. Hrubec; M. Jeitler; A. Konig; I. Krtschmer; D. Liko; T. Matsushita; I. Mikulec; D. Rabady; N. Rad; B. Rahbaran; H. Rohringer; J. Schieck; J. Strauss; W. Waltenberger; C. E. Wulz; O. Dvornikov; V. Makarenko; V.…	2017	Particle-flow reconstruction and global event description with the CMS detector	Journal of Instrumentation	12			10.1088/1748-0221/12/10/p10003
Journal Article	A. M. Sirunyan; A. Tumasyan; W. Adam; E. Asilar; T. Bergauer; J. Brandstetter; E. Brondolin; M. Dragicevic; J. Ero; M. Flechl; M. Friedl; R. Fruhwirth; V. M. Ghete; N. Hormann; J. Hrubec; M. Jeitler; A. Konig; I. Kratschmer; D. Liko; T. Matsushita; I. Mikulec; D. Rabady; N. Rad; H. Rohringer; J. Schieck; J. Strauss; W. Waltenberger; C. E. Wulz; V. Chekhovsky; V. Mossolov; J. SuarezGonzalez; N. Sh…	2018	Measurements of t(t)over-bar cross sections in association with b jets and inclusive jets and their ratio using dilepton final states in pp collisions at root s=13 TeV	Physics Letters B	776		355-378	10.1016/j.physletb.2017.11.043
Journal Article	A. M. Sirunyan; A. Tumasyan; W. Adam; F. Ambrogi; E. Asilar; T. Bergauer; J. Brandstetter; E. Brondolin; J. Ero; M. Flechl; M. Friedl; R. Fruhwirth; V. M. Ghete; J. Grossmann; J. Hrubec; M. Jeitler; A. Konig; N. Krammer; I. Kratschmer; D. Liko; T. Madlener; I. Mikulec; E. Pree; D. Rabady; N. Rad; H. Rohringer; J. Schieck; R. Schofbeck; M. Spanring; D. Spitzbart; W. Waltenberger; J. Wittmann; C. E…	2017	Measurements of properties of the Higgs boson decaying into the four-lepton final state in pp collisions at root s=13 TeV	Journal of High Energy Physics		11		10.1007/jhep11(2017)047
Journal Article	A. M. Sirunyan; A. Tumasyan; W. Adam; F. Ambrogi; E. Asilar; T. Bergauer; J. Brandstetter; E. Brondolin; M. Dragicevic; J. Ero; A. E. Del Valle; M. Flechl; M. Friedl; R. Fruhwirth; V. M. Ghete; J. Grossmann; J. Hrubec; M. Jeitler; A. Konig; N. Krammer; I. Kratschmer; D. Liko; T. Madlener; I. Mikulec; E. Pree; N. Rad; H. Rohringer; J. Schieck; R. Schofbeck; M. Spanring; D. Spitzbart; A. Taurok; W.…	2018	Search for standard model production of four top quarks with same-sign and multilepton final states in proton-proton collisions at root s=13TeV	European Physical Journal C	78	2		10.1140/epjc/s10052-018-5607-5
Journal Article	A. M. Sirunyan; A. Tumasyan; W. Adam; F. Ambrogi; E. Asilar; T. Bergauer; J. Brandstetter; E. Brondolin; M. Dragicevic; J. Ero; A. E. Del Valle; M. Flechl; M. Friedl; R. Fruhwirth; V. M. Ghete; J. Grossmann; J. Hrubec; M. Jeitler; A. Konig; N. Krammer; I. Kratschmer; D. Liko; T. Madlener; I. Mikulec; E. Pree; N. Rad; H. Rohringer; J. Schieck; R. Schofbeck; M. Spanring; D. Spitzbart; A. Taurok; W.…	2018	Measurements of differential cross sections of top quark pair production as a function of kinematic event variables in proton-proton collisions at root s=13 TeV	Journal of High Energy Physics		6		10.1007/jhep06(2018)002
Journal Article	A. M. Sirunyan; A. Tumasyan; W. Adam; F. Ambrogi; E. Asilar; T. Bergauer; J. Brandstetter; E. Brondolin; M. Dragicevic; J. Ero; A. E. Del Valle; M. Flechl; M. Friedl; R. Fruhwirth; V. M. Ghete; J. Grossmann; J. Hrubec; M. Jeitler; A. Konig; N. Krammer; I. Kratschmer; D. Liko; T. Madlener; I. Mikulec; E. Pree; N. Rad; H. Rohringer; J. Schieck; R. Schofbeck; M. Spanring; D. Spitzbart; A. Taurok; W.…	2018	Search for t(t)over-barH production in the all-jet final state in proton-proton collisions root s=13 TeV	Journal of High Energy Physics		6		10.1007/jhep06(2018)101
Journal Article	A. M. Sirunyan; A. Tumasyan; W. Adam; F. Ambrogi; E. Asilar; T. Bergauer; J. Brandstetter; E. Brondolin; M. Dragicevic; J. Ero; A. E. Del Valle; M. Flechl; M. Friedl; R. Fruhwirth; V. M. Ghete; J. Grossmann; J. Hrubec; M. Jeitler; A. Konig; N. Krammer; I. Kratschmer; D. Liko; T. Madlener; I. Mikulec; E. Pree; N. Rad; H. Rohringer; J. Schieck; R. Schofbeck; M. Spanring; D. Spitzbart; W. Waltenberg…	2018	Electroweak production of two jets in association with a Z boson in proton-proton collisions root s =13 TeV	European Physical Journal C	78	7		10.1140/epjc/s10052-018-6049-9
Journal Article	A. M. Sirunyan; A. Tumasyan; W. Adam; F. Ambrogi; E. Asilar; T. Bergauer; J. Brandstetter; E. Brondolin; M. Dragicevic; J. Ero; A. E. Del Valle; M. Flechl; M. Friedl; R. Fruhwirth; V. M. Ghete; J. Grossmann; J. Hrubec; M. Jeitler; A. Konig; N. Krammer; I. Kratschmer; D. Liko; T. Madlener; I. Mikulec; E. Pree; N. Rad; H. Rohringer; J. Schieck; R. Schofbeck; M. Spanring; D. Spitzbart; A. Taurok; W.…	2018	Measurement of the Z/gamma* -> tau tau cross section in pp collisions at root s=13 TeV and validation of tau lepton analysis techniques	European Physical Journal C	78	9		10.1140/epjc/s10052-018-6146-9
Journal Article	A. M. Sirunyan; A. Tumasyan; W. Adam; F. Ambrogi; E. Asilar; T. Bergauer; J. Brandstetter; E. Brondolin; M. Dragicevic; J. Ero; A. E. Del Valle; M. Flechl; M. Friedl; R. Fruhwirth; V. M. Ghete; J. Grossmann; J. Hrubec; M. Jeitler; A. Konig; N. Krammer; I. Kratschmer; D. Liko; T. Madlener; I. Mikulec; E. Pree; N. Rad; H. Rohringer; J. Schieck; R. Schofbeck; M. Spanring; D. Spitzbart; A. Taurok; W.…	2019	Measurement of nuclear modification factors of gamma(1S)), gamma(2S), and gamma(3S) mesons in PbPb collisions at root s(NN)=5.02 TeV	Physics Letters B	790		270-293	10.1016/j.physletb.2019.01.006
Journal Article	A. M. Sirunyan; A. Tumasyan; W. Adam; F. Ambrogi; E. Asilar; T. Bergauer; J. Brandstetter; E. Brondolin; M. Dragicevic; J. Ero; A. E. Del Valle; M. Flechl; M. Friedl; R. Fruhwirth; V. M. Ghete; J. Hrubec; M. Jeitler; N. Krammer; I. Kratschmer; D. Liko; T. Madlener; I. Mikulec; N. Rad; H. Rohringer; J. Schieck; R. Schofbeck; M. Spanring; D. Spitzbart; A. Taurok; W. Waltenberger; J. Wittmann; C. E.…	2018	Measurement of differential cross sections for the production of top quark pairs and of additional jets in lepton plus jets events from pp collisions at root s=13 TeV	Physical Review D	97	11		10.1103/PhysRevD.97.112003
Journal Article	A. M. Sirunyan; A. Tumasyan; W. Adam; F. Ambrogi; E. Asilar; T. Bergauer; J. Brandstetter; E. Brondolin; M. Dragicevic; J. Ero; A. E. Del Valle; M. Flechl; M. Friedl; R. Fruhwirth; V. M. Ghete; J. Hrubec; M. Jeitler; N. Krammer; I. Kratschmer; D. Liko; T. Madlener; I. Mikulec; N. Rad; H. Rohringer; J. Schieck; R. Schofbeck; M. Spanring; D. Spitzbart; A. Taurok; W. Waltenberger; J. Wittmann; C. E.…	2018	Measurement of differential cross sections for Z boson production in association with jets in proton- proton collisions at v s=13TeV	European Physical Journal C	78	11		10.1140/epjc/s10052-018-6373-0
Journal Article	A. M. Sirunyan; A. Tumasyan; W. Adam; F. Ambrogi; E. Asilar; T. Bergauer; J. Brandstetter; E. Brondolin; M. Dragicevic; J. Ero; A. E. Del Valle; M. Flechl; M. Friedl; V. M. Ghete; J. Hrubec; M. Jeitler; N. Krammer; I. Kratschmer; D. Liko; T. Madlener; I. Mikulec; N. Rad; H. Rohringer; J. Schieck; R. Schofbeck; M. Spanring; D. Spitzbart; A. Taurok; W. Waltenberger; J. Wittmann; C. E. Wulz; M. Zaru…	2019	Measurement of prompt psi(2S) production cross sections in proton-lead and proton-proton collisions at root s(NN)=5.02 TeV	Physics Letters B	790		509-532	10.1016/j.physletb.2019.01.058
Journal Article	A. M. Sirunyan; A. Tumasyan; W. Adam; F. Ambrogi; E. Asilar; T. Bergauer; J. Brandstetter; E. Brondolin; M. Dragicevic; J. Ero; A. E. Del Valle; M. Flechl; R. Fruhwirth; V. M. Ghete; J. Hrubec; M. Jeitler; N. Krammer; I. Kratschmer; D. Liko; T. Madlener; I. Mikulec; N. Rad; H. Rohringer; J. Schieck; R. Schofbeck; M. Spanring; D. Spitzbart; A. Taurok; W. Waltenberger; J. Wittmann; C. E. Wulz; M. Z…	2018	Measurement of jet substructure observables in t(t)over-bar events from proton-proton collisions at root s=13 TeV	Physical Review D	98	9		10.1103/PhysRevD.98.092014
Journal Article	A. M. Sirunyan; A. Tumasyan; W. Adam; F. Ambrogi; E. Asilar; T. Bergauer; J. Brandstetter; E. Brondolin; M. Dragicevic; J. Ero; A. E. Del Valle; M. Flechl; R. Fruhwirth; V. M. Ghete; J. Hrubec; M. Jeitler; N. Krammer; I. Kratschmer; D. Liko; T. Madlener; I. Mikulec; N. Rad; H. Rohringer; J. Schieck; R. Schofbeck; M. Spanring; D. Spitzbart; A. Taurok; W. Waltenberger; J. Wittmann; C. E. Wulz; M. Z…	2019	Measurement of differential cross sections for inclusive isolated-photon and photon plus jet production in proton-proton collisions at root s=13TeV	European Physical Journal C	79	1		10.1140/epjc/s10052-018-6482-9
Journal Article	A. M. Sirunyan; A. Tumasyan; W. Adam; F. Ambrogi; E. Asilar; T. Bergauer; J. Brandstetter; E. Brondolin; M. Dragicevic; J. Ero; A. E. Del Valle; M. Flechl; R. Fruhwirth; V. M. Ghete; J. Hrubec; M. Jeitler; N. Krammer; I. Kratschmer; D. Liko; T. Madlener; I. Mikulec; N. Rad; H. Rohringer; J. Schieck; R. Schofbeck; M. Spanring; D. Spitzbart; A. Taurok; W. Waltenberger; J. Wittmann; C. E. Wulz; M. Z…	2019	Centrality and pseudorapidity dependence of the transverse energy density in pPb collisions ats root s(NN)=5.02 TeV	Physical Review C	100	2		10.1103/PhysRevC.100.024902
Journal Article	A. M. Sirunyan; A. Tumasyan; W. Adam; F. Ambrogi; E. Asilar; T. Bergauer; J. Brandstetter; E. Brondolin; M. Dragicevic; J. Ero; A. E. Del Valle; M. Flechl; V. M. Ghete; J. Hrubec; M. Jeitler; N. Krammer; I. Kratschmer; D. Liko; T. Madlener; I. Mikulec; N. Rad; H. Rohringer; J. Schieck; R. Schofbeck; M. Spanring; D. Spitzbart; A. Taurok; W. Waltenberger; J. Wittmann; C. E. Wulz; M. Zarucki; V. Che…	2019	Measurement of inclusive very forward jet cross sections in proton-lead collisions at p sNN=5:02 TeV	Journal of High Energy Physics		5		10.1007/jhep05(2019)043
Journal Article	A. M. Sirunyan; A. Tumasyan; W. Adam; F. Ambrogi; E. Asilar; T. Bergauer; J. Brandstetter; E. Brondolin; M. Dragicevic; J. Ero; M. Flechl; M. Friedl; R. Fruhwirth; V. M. Ghete; J. Grossmann; J. Hrubec; M. Jeitler; A. Konig; N. Krammer; I. Kratschmer; D. Liko; T. Madlener; I. Mikulec; E. Free; D. Rabady; N. Rad; H. Rohringer; J. Schieck; R. Schofbeck; M. Spanring; D. Spitzbart; J. Strauss; W. Walt…	2017	Measurement of the differential cross sections for the associated production of a W boson and jets in proton-proton collisions at root s=13 TeV	Physical Review D	96	7		10.1103/PhysRevD.96.072005
Journal Article	A. M. Sirunyan; A. Tumasyan; W. Adam; F. Ambrogi; E. Asilar; T. Bergauer; J. Brandstetter; E. Brondolin; M. Dragicevic; J. Ero; M. Flechl; M. Friedl; R. Fruhwirth; V. M. Ghete; J. Grossmann; J. Hrubec; M. Jeitler; A. Konig; N. Krammer; I. Kratschmer; D. Liko; T. Madlener; I. Mikulec; E. Pree; D. Rabady; N. Rad; H. Rohringer; J. Schieck; R. Schofbeck; M. Spanring; D. Spitzbart; J. Strauss; W. Walt…	2017	Principal-component analysis of two-particle azimuthal correlations in PbPb and pPb collisions at CMS	Physical Review C	96	6		10.1103/PhysRevC.96.064902
Journal Article	A. M. Sirunyan; A. Tumasyan; W. Adam; F. Ambrogi; E. Asilar; T. Bergauer; J. Brandstetter; E. Brondolin; M. Dragicevic; J. Ero; M. Flechl; M. Friedl; R. Fruhwirth; V. M. Ghete; J. Grossmann; J. Hrubec; M. Jeitler; A. Konig; N. Krammer; I. Kratschmer; D. Liko; T. Madlener; I. Mikulec; E. Pree; D. Rabady; N. Rad; H. Rohringer; J. Schieck; R. Schofbeck; M. Spanring; D. Spitzbart; W. Waltenberger; J.…	2018	Observation of the Higgs boson decay to a pair of tau leptons with the CMS detector	Physics Letters B	779		283-316	10.1016/j.physletb.2018.02.004
Journal Article	A. M. Sirunyan; A. Tumasyan; W. Adam; F. Ambrogi; E. Asilar; T. Bergauer; J. Brandstetter; E. Brondolin; M. Dragicevic; J. Ero; M. Flechl; M. Friedl; R. Fruhwirth; V. M. Ghete; J. Grossmann; J. Hrubec; M. Jeitler; A. Konig; N. Krammer; I. Kratschmer; D. Liko; T. Madlener; I. Mikulec; E. Pree; D. Rabady; N. Rad; H. Rohringer; J. Schieck; R. Schofbeck; M. Spanring; D. Spitzbart; J. Strauss; W. Walt…	2018	Measurement of normalized differential t(t)over-bar cross sections in the dilepton channel from pp collisions at root s=13 TeV	Journal of High Energy Physics		4		10.1007/jhep04(2018)060
Journal Article	A. M. Sirunyan; A. Tumasyan; W. Adam; F. Ambrogi; E. Asilar; T. Bergauer; J. Brandstetter; E. Brondolin; M. Dragicevic; J. Ero; M. Flechl; M. Friedl; R. Fruhwirth; V. M. Ghete; J. Grossmann; J. Hrubec; M. Jeitler; A. Konig; N. Krammer; I. Kratschmer; D. Liko; T. Madlener; I. Mikulec; E. Pree; N. Rad; H. Rohringer; J. Schieck; R. Schofbeck; M. Spanring; D. Spitzbart; W. Waltenberger; J. Wittmann; …	2018	Constraints on the chiral magnetic effect using charge-dependent azimuthal correlations in pPb and PbPb collisions at the CERN Large Hadron Collider	Physical Review C	97	4		10.1103/PhysRevC.97.044912
Journal Article	A. M. Sirunyan; A. Tumasyan; W. Adam; F. Ambrogi; E. Asilar; T. Bergauer; J. Brandstetter; E. Brondolin; M. Dragicevic; J. Ero; M. Flechl; M. Friedl; R. Fruhwirth; V. M. Ghete; J. Grossmann; J. Hrubec; M. Jeitler; A. Konig; N. Krammer; I. Kratschmer; D. Liko; T. Madlener; I. Mikulec; E. Pree; N. Rad; H. Rohringer; J. Schieck; R. Schofbeck; M. Spanring; D. Spitzbart; W. Waltenberger; J. Wittmann; …	2018	Azimuthal correlations for inclusive 2-jet, 3-jet, and 4-jet events in pp collisions at root s=13 TeV	European Physical Journal C	78	7		10.1140/epjc/s10052-018-6033-4
Journal Article	A. M. Sirunyan; A. Tumasyan; W. Adam; F. Ambrogi; E. Asilar; T. Bergauer; J. Brandstetter; E. Brondolin; M. Dragicevic; J. Ero; M. Flechl; M. Friedl; R. Fruhwirth; V. M. Ghete; J. Grossmann; J. Hrubec; M. Jeitler; A. Konig; N. Krammer; I. Kratschmer; D. Liko; T. Madlener; I. Mikulec; E. Pree; N. Rad; H. Rohringer; J. Schieck; R. Schofbeck; M. Spanring; D. Spitzbart; W. Waltenberger; J. Wittmann; …	2018	Study of jet quenching with isolated-photon plus jet correlations in PbPb and pp collisions at root s(NN)=5.02 TeV	Physics Letters B	785		14-39	10.1016/j.physletb.2018.07.061
Journal Article	A. M. Sirunyan; A. Tumasyan; W. Adam; F. Ambrogi; E. Asilar; T. Bergauer; J. Brandstetter; E. Brondolin; M. Dragicevic; J. Eroe; M. Flechl; M. Friedl; R. Fruehwirth; V. M. Ghete; J. Grossmann; J. Hrubec; M. Jeitler; A. Koeonig; N. Krammer; I. Kraetschmer; D. Liko; T. Madlener; I. Mikulec; E. Pree; N. Rad; H. Rohringer; J. Schieck; R. Schoefbeck; M. Spanring; D. Spitzbart; W. Waltenberger; J. Witt…	2018	Pseudorapidity distributions of charged hadrons in proton-lead collisions at root s(NN)=5:02 and 8.16 TeV	Journal of High Energy Physics		1		10.1007/jhep01(2018)045
Journal Article	A. M. Sirunyan; A. Tumasyan; W. Adam; F. Ambrogi; E. Asilar; T. Bergauer; J. Brandstetter; M. Dragicevic; J. Ero; A. E. Del Valle; M. Flechl; R. Fruhwirth; V. M. Ghete; J. Hrubec; M. Jeitler; N. Krammer; I. Kratschmer; D. Liko; T. Madlener; I. Mikulec; N. Rad; H. Rohringer; J. Schieck; R. Schofbeck; M. Spanring; D. Spitzbart; A. Taurok; W. Waltenberger; J. Wittmann; C. E. Wulz; M. Zarucki; V. Che…	2018	Search for a singly produced third-generation scalar leptoquark decaying to a tau lepton and a bottom quark in proton-proton collisions at root s=13 TeV	Journal of High Energy Physics		7		10.1007/jhep07(2018)115
Journal Article	A. M. Sirunyan; A. Tumasyan; W. Adam; F. Ambrogi; E. Asilar; T. Bergauer; J. Brandstetter; M. Dragicevic; J. Ero; A. E. Del Valle; M. Flechl; R. Fruhwirth; V. M. Ghete; J. Hrubec; M. Jeitler; N. Krammer; I. Kratschmer; D. Liko; T. Madlener; I. Mikulec; N. Rad; H. Rohringer; J. Schieck; R. Schofbeck; M. Spanring; D. Spitzbart; A. Taurok; W. Waltenberger; J. Wittmann; C. E. Wulz; M. Zarucki; V. Che…	2018	Charged-particle nuclear modification factors in XeXe collisions at root S-NN=5.44 TeV	Journal of High Energy Physics		10		10.1007/jhep10(2018)138
Journal Article	A. M. Sirunyan; A. Tumasyan; W. Adam; F. Ambrogi; E. Asilar; T. Bergauer; J. Brandstetter; M. Dragicevic; J. Ero; A. E. Del Valle; M. Flechl; R. Fruhwirth; V. M. Ghete; J. Hrubec; M. Jeitler; N. Krammer; I. Kratschmer; D. Liko; T. Madlener; I. Mikulec; N. Rad; H. Rohringer; J. Schieck; R. Schofbeck; M. Spanring; D. Spitzbart; A. Taurok; W. Waltenberger; J. Wittmann; C. E. Wulz; M. Zarucki; V. Che…	2018	Measurement of the top quark mass with lepton plus jets final states using pp collisions at root s=13 TeV	European Physical Journal C	78	11		10.1140/epjc/s10052-018-6332-9
Journal Article	A. M. Sirunyan; A. Tumasyan; W. Adam; F. Ambrogi; E. Asilar; T. Bergauer; J. Brandstetter; M. Dragicevic; J. Ero; A. E. Del Valle; M. Flechl; R. Fruhwirth; V. M. Ghete; J. Hrubec; M. Jeitler; N. Krammer; I. Kratschmer; D. Liko; T. Madlener; I. Mikulec; N. Rad; H. Rohringer; J. Schieck; R. Schofbeck; M. Spanring; D. Spitzbart; A. Taurok; W. Waltenberger; J. Wittmann; C. E. Wulz; M. Zarucki; V. Che…	2018	Search for long-lived particles with displaced vertices in multijet events in proton-proton collisions at root s=13 TeV	Physical Review D	98	9		10.1103/PhysRevD.98.092011
Journal Article	A. M. Sirunyan; A. Tumasyan; W. Adam; F. Ambrogi; E. Asilar; T. Bergauer; J. Brandstetter; M. Dragicevic; J. Ero; A. E. Del Valle; M. Flechl; R. Fruhwirth; V. M. Ghete; J. Hrubec; M. Jeitler; N. Krammer; I. Kratschmer; D. Liko; T. Madlener; I. Mikulec; N. Rad; H. Rohringer; J. Schieck; R. Schofbeck; M. Spanring; D. Spitzbart; A. Taurok; W. Waltenberger; J. Wittmann; C. E. Wulz; M. Zarucki; V. Che…	2018	Measurements of the differential jet cross section as a function of the jet mass in dijet events from proton -proton collisions at=13 TeV	Journal of High Energy Physics		11		10.1007/jhep11(2018)113
Journal Article	A. M. Sirunyan; A. Tumasyan; W. Adam; F. Ambrogi; E. Asilar; T. Bergauer; J. Brandstetter; M. Dragicevic; J. Ero; A. E. Del Valle; M. Flechl; R. Fruhwirth; V. M. Ghete; J. Hrubec; M. Jeitler; N. Krammer; I. Kratschmer; D. Liko; T. Madlener; I. Mikulec; N. Rad; H. Rohringer; J. Schieck; R. Schofbeck; M. Spanring; D. Spitzbart; A. Taurok; W. Waltenberger; J. Wittmann; C. E. Wulz; M. Zarucki; V. Che…	2018	Event shape variables measured using multijet final states in proton-proton collisions at root s=13 TeV	Journal of High Energy Physics		12		10.1007/jhep12(2018)117
Journal Article	A. M. Sirunyan; A. Tumasyan; W. Adam; F. Ambrogi; E. Asilar; T. Bergauer; J. Brandstetter; M. Dragicevic; J. Ero; A. E. Del Valle; M. Flechl; R. Fruhwirth; V. M. Ghete; J. Hrubec; M. Jeitler; N. Krammer; I. Kratschmer; D. Liko; T. Madlener; I. Mikulec; N. Rad; H. Rohringer; J. Schieck; R. Schofbeck; M. Spanring; D. Spitzbart; A. Taurok; W. Waltenberger; J. Wittmann; C. E. Wulz; M. Zarucki; V. Che…	2019	Measurement of differential cross sections for Z boson pair production in association with jets at root s=8 and 13 TeV	Physics Letters B	789		19-44	10.1016/j.physletb.2018.11.007
Journal Article	A. M. Sirunyan; A. Tumasyan; W. Adam; F. Ambrogi; E. Asilar; T. Bergauer; J. Brandstetter; M. Dragicevic; J. Ero; A. E. Del Valle; M. Flechl; R. Fruhwirth; V. M. Ghete; J. Hrubec; M. Jeitler; N. Krammer; I. Kratschmer; D. Liko; T. Madlener; I. Mikulec; N. Rad; H. Rohringer; J. Schieck; R. Schofbeck; M. Spanring; D. Spitzbart; A. Taurok; W. Waltenberger; J. Wittmann; C. E. Wulz; M. Zarucki; V. Che…	2019	Measurements of t(t)over-bar differential cross sections in proton-proton collisions at root s=13 TeV using events containing two leptons	Journal of High Energy Physics		2		10.1007/jhep02(2019)149
Journal Article	A. M. Sirunyan; A. Tumasyan; W. Adam; F. Ambrogi; E. Asilar; T. Bergauer; J. Brandstetter; M. Dragicevic; J. Ero; A. E. Del Valle; M. Flechl; R. Fruhwirth; V. M. Ghete; J. Hrubec; M. Jeitler; N. Krammer; I. Kratschmer; D. Liko; T. Madlener; I. Mikulec; N. Rad; H. Rohringer; J. Schieck; R. Schofbeck; M. Spanring; D. Spitzbart; A. Taurok; W. Waltenberger; J. Wittmann; C. E. Wulz; M. Zarucki; V. Che…	2019	Search for resonant production of second-generation sleptons with same-sign dimuon events in proton-proton collisions at root s=13 TeV	European Physical Journal C	79	4		10.1140/epjc/s10052-019-6800-x
Journal Article	A. M. Sirunyan; A. Tumasyan; W. Adam; F. Ambrogi; E. Asilar; T. Bergauer; J. Brandstetter; M. Dragicevic; J. Ero; A. E. Del Valle; M. Flechl; R. Fruhwirth; V. M. Ghete; J. Hrubec; M. Jeitler; N. Krammer; I. Kratschmer; D. Liko; T. Madlener; I. Mikulec; N. Rad; H. Rohringer; J. Schieck; R. Schofbeck; M. Spanring; D. Spitzbart; A. Taurok; W. Waltenberger; J. Wittmann; C. E. Wulz; M. Zarucki; V. Che…	2019	Measurements of the pp WZ inclusive and differential production cross sections and constraints on charged anomalous triple gauge couplings at s=13 TeV	Journal of High Energy Physics		4		10.1007/jhep04(2019)122
Journal Article	A. M. Sirunyan; A. Tumasyan; W. Adam; F. Ambrogi; E. Asilar; T. Bergauer; J. Brandstetter; M. Dragicevic; J. Ero; A. E. Del Valle; M. Flechl; R. Fruhwirth; V. M. Ghete; J. Hrubec; M. Jeitler; N. Krammer; I. Kratschmer; D. Liko; T. Madlener; I. Mikulec; N. Rad; H. Rohringer; J. Schieck; R. Schoefbeck; M. Spanring; D. Spitzbart; W. Waltenberger; J. Wittmann; C. E. Wulz; M. Zarucki; V. Chekhovsky; V…	2019	Measurement of the t(t)over-bar production cross section, the top quark mass, and the strong coupling constant using dilepton events in pp collisions at root s=13TeV	European Physical Journal C	79	5		10.1140/epjc/s10052-019-6863-8
Journal Article	A. M. Sirunyan; A. Tumasyan; W. Adam; F. Ambrogi; E. Asilar; T. Bergauer; J. Brandstetter; M. Dragicevic; J. Ero; A. E. Valle; M. Flechl; R. Fruhwirth; V. M. Ghete; J. Hrubec; M. Jeitler; N. Krammer; I. Kratschmer; D. Liko; T. Madlener; I. Mikulec; N. Rad; H. Rohringer; J. Schieck; R. Schofbeck; M. Spanring; D. Spitzbart; A. Taurok; W. Waltenberger; J. Wittmann; C. E. Wulz; M. Zarucki; V. Chekhov…	2019	Search for pair-produced three-jet resonances in proton-proton collisions at root s=13 TeV	Physical Review D	99	1		10.1103/PhysRevD.99.012010
Journal Article	A. M. Stoner; S. E. Anderson; T. J. Buckley	2013	Ambient air toxics and asthma prevalence among a representative sample of US kindergarten-age children	PLoS ONE	8	9	e75176	10.1371/journal.pone.0075176
Journal Article	A. M. Taiwo; S. Olukayode; O. Z. Ojekunle; J. A. Awomeso	2021	The Toxicological Risk Assessment of Trace Elements (Co, Cu, Fe, and Zn) in Snacks from Ijebu Ode, Ogun State, Southwest, Nigeria	Biol Trace Elem Res	199	12	4847-4855	10.1007/s12011-021-02576-7
Journal Article	A. M. Taiwo; S. Olukayode; O. Z. Ojekunle; J. A. Oyedepo; J. A. Awomeso; A. M. Gbadebo	2021	The Content and Toxicological Risk Assessment of Trace Elemental Impurities (Pb and Cr) in Snacks from Ogun State, Southwestern Nigeria	Biol Trace Elem Res				10.1007/s12011-021-02839-3
Journal Article	A. M. Tsatsakis; A. Zafiropoulos; M. N. Tzatzarakis; G. N. Tzanakakis; A. Kafatos	2009	Relation of PON1 and CYP1A1 genetic polymorphisms to clinical findings in a cross-sectional study of a Greek rural population professionally exposed to pesticides	Toxicol Lett	186	1	66-72	10.1016/j.toxlet.2008.10.018
Journal Article	A. M. Verdery	2015	Links Between Demographic and Kinship Transitions	Population and Development Review	41	3	465-+	10.1111/j.1728-4457.2015.00068.x
Journal Article	A. M. Vicedo-Cabrera; F. Sera; C. Liu; B. Armstrong; A. Milojevic; Y. Guo; S. Tong; E. Lavigne; J. Kyselý; A. Urban; H. Orru; E. Indermitte; M. Pascal; V. Huber; A. Schneider; K. Katsouyanni; E. Samoli; M. Stafoggia; M. Scortichini; M. Hashizume; Y. Honda; C. F. S. Ng; M. Hurtado-Diaz; J. Cruz; S. Silva; J. Madureira; N. Scovronick; R. M. Garland; H. Kim; A. Tobias; C. Íñiguez; B. Forsberg; C. Ås…	2020	Short term association between ozone and mortality: global two stage time series study in 406 locations in 20 countries	Bmj	368		m108	10.1136/bmj.m108
Journal Article	A. M. Weaver; K. Khatun-E-Jannat; E. Cercone; K. Krytus; B. M. Sohel; M. Ahmed; M. Rahman; E. Azziz-Baumgartner; J. Yu; A. M. Fry; et al.	2017	Household-level risk factors for secondary influenza-like illness in a rural area of Bangladesh	Tropical Medicine & International Health	22	2	187‐195	10.1111/tmi.12820
Journal Article	A. M. Weaver; S. Parveen; D. Goswami; C. Crabtree-Ide; C. Rudra; J. Yu; L. Mu; A. M. Fry; I. Sharmin; S. P. Luby; P. K. Ram	2017	Pilot Intervention Study of Household Ventilation and Fine Particulate Matter Concentrations in a Low-Income Urban Area, Dhaka, Bangladesh	American Journal of Tropical Medicine and Hygiene	97	2	615-623	10.4269/ajtmh.16-0326
Journal Article	A. M. Wengrovitz; M. J. Brown	2009	Recommendations for blood lead screening of Medicaid-eligible children aged 1-5 years: an updated approach to targeting a group at high risk	MMWR Recomm Rep	58	Rr-9	1-11
Journal Article	A. M. White; D. Mutai; D. Cheruiyot; A. R. L. Rule; J. E. Mortensen; J. K. Schaffzin; B. D. Kamath-Rayne	2021	Disinfection of Neonatal Resuscitation Equipment in Low-Resource Settings: The Importance, the Reality, and Considerations for the Future	Int J Environ Res Public Health	18	13		10.3390/ijerph18137065
Journal Article	A. M. Williams; P. Kitchen; J. Eby	2011	Alternative health care consultations in Ontario, Canada: A geographic and socio-demographic analysis	BMC Complement Altern Med	11		47	10.1186/1472-6882-11-47
Journal Article	A. M. Wojcieszek; E. Shepherd; P. Middleton; Z. S. Lassi; T. Wilson; M. M. Murphy; A. E. P. Heazell; D. A. Ellwood; R. M. Silver; V. Flenady	2018	Care prior to and during subsequent pregnancies following stillbirth for improving outcomes	Cochrane Database of Systematic Reviews		12		10.1002/14651858.CD012203.pub2
Journal Article	A. M. Y. Cao; J. P. Choy; L. N. Mohanakrishnan; R. F. Bain; M. L. van Driel	2013	Chest radiographs for acute lower respiratory tract infections	Cochrane Database of Systematic Reviews		12		10.1002/14651858.CD009119.pub2
Journal Article	A. M. Young; M. Livingston; R. Vickers-Smith; H. L. F. Cooper	2021	Emergence of wasp dope in rural Appalachian Kentucky	Addiction	116	7	1901-1907	10.1111/add.15291
Journal Article	A. M. Zissimos; D. R. Cohen; I. C. Christoforou	2018	Land use influences on soil geochemistry in Lefkosia (Nicosia) Cyprus	Journal of Geochemical Exploration	187		6-20	10.1016/j.gexplo.2017.03.005
Journal Article	A. MacDonald	2003	Is breast best? Is early solid feeding harmful?	Journal of the Royal Society for the Promotion of Health	123	3	169-174	10.1177/146642400312300314
Journal Article	A. Macedo; L. Sherr; M. Tomlinson; S. Skeen; K. Roberts	2018	Parental Bereavement in Young Children Living in South Africa and Malawi: Understanding Mental Health Resilience	Jaids-Journal of Acquired Immune Deficiency Syndromes	78	4	390-398	10.1097/qai.0000000000001704
Journal Article	A. Magaço; Y. Alonso; M. Maixenchs; C. Ambrosio; A. Sitoe; P. Vitorino; D. Blau; M. Garel; R. Breiman; A. Amouzou; Q. Bassat; I. Mandomando; J. Blevins; K. Munguambe	2023	A Qualitative Assessment of Community Acceptability and Its Determinants in the Implementation of Minimally Invasive Tissue Sampling in Children in Quelimane City, Mozambique	American Journal of Tropical Medicine and Hygiene	108		56-65	10.4269/ajtmh.22-0343
Journal Article	A. Maggio; A. Kattamis; M. Felisi; G. Reggiardo; A. El-Beshlawy; M. Bejaoui; L. Sherief; S. Christou; C. Cosmi; O. Della Pasqua; G. C. Del Vecchio; A. Filosa; L. Cuccia; H. Hassab; M. Kreka; R. Origa; M. C. Putti; M. Spino; P. Telfer; B. Tempesta; A. Vitrano; Y. C. Tsang; A. Zaka; F. Tricta; D. Bonifazi; A. Ceci	2020	Evaluation of the efficacy and safety of deferiprone compared with deferasirox in paediatric patients with transfusion-dependent haemoglobinopathies (DEEP-2): a multicentre, randomised, open-label, non-inferiority, phase 3 trial	Lancet Haematol	7	6	e469-e478	10.1016/s2352-3026(20)30100-9
Journal Article	A. Magnan; S. Boniface; L. Mely; S. Romanet; E. Mamessier; D. Vervloet	2001	Cytokines, from atopy to asthma: The Th2 dogma revisited	Cellular and Molecular Biology	47	4	679-687
Journal Article	A. Mahmud-Al-Rafat; A. Muktadir; H. Muktadir; M. Karim; A. Maheshwari; M. M. Ahasan	2018	Rotavirus epidemiology and vaccine demand: considering Bangladesh chapter through the book of global disease burden	Infection	46	1	15-24	10.1007/s15010-017-1082-4
Journal Article	A. Mainka; E. Zajusz-Zubek	2015	Indoor Air Quality in Urban and Rural Preschools in Upper Silesia, Poland: Particulate Matter and Carbon Dioxide	Int J Environ Res Public Health	12	7	7697-711	10.3390/ijerph120707697
Journal Article	A. Mainka; E. Zajusz-Zubek; K. Kaczmarek	2015	PM2.5 in Urban and Rural Nursery Schools in Upper Silesia, Poland: Trace Elements Analysis	Int J Environ Res Public Health	12	7	7990-8008	10.3390/ijerph120707990
Journal Article	A. Maisa; A. M. Lawal; T. Islam; C. Nwankwo; B. Oluyide; A. Fotso; H. Roggeveen; S. van der Kam; C. Ariti; K. Bil; A. Lenglet	2021	Exploring factors influencing patient mortality and loss to follow-up in two paediatric hospital wards in Zamfara, North-West Nigeria, 2016-2018	PLoS One	16	12	e0262073	10.1371/journal.pone.0262073
Journal Article	A. Maiti	2021	Effect of corporal punishment on young children's educational outcomes	Education Economics	29	4	411-423	10.1080/09645292.2021.1901073
Journal Article	A. Majeed; A. A. El-Sayed; T. Khoja; R. Alshamsan; C. Millett; S. Rawaf; I. D. F. Diabet Atlas	2014	Diabetes in the Middle-East and North Africa: An update	Diabetes Research and Clinical Practice	103	2	218-222	10.1016/j.diabres.2013.11.008
Journal Article	A. Makri; N. I. Stilianakis	2008	Vulnerability to air pollution health effects	International Journal of Hygiene and Environmental Health	211	3-4	326-336	10.1016/j.ijheh.2007.06.005
Journal Article	A. Malamitsi-Puchner; T. Boutsikou	2006	Adolescent pregnancy and perinatal outcome	Pediatr Endocrinol Rev	3 Suppl 1		170-1
Journal Article	A. Malede; M. Aemero; S. R. Gari; H. Kloos; K. Alemu	2019	Barriers of persistent long-lasting insecticidal nets utilization in villages around Lake Tana, Northwest Ethiopia: a qualitative study	BMC Public Health	19	1	1303	10.1186/s12889-019-7692-2
Journal Article	A. Malin Igra; A. Warnqvist; S. M. Rahman; E. C. Ekström; A. Rahman; M. Vahter; M. Kippler	2021	Environmental metal exposure and growth to 10 years of age in a longitudinal mother–child cohort in rural Bangladesh	Environment International	156			10.1016/j.envint.2021.106738
Journal Article	A. Malla; R. Norman; D. Scholten; L. Townsend; R. Manchanda; J. Takhar; R. Haricharan	2004	A comparison of two novel antipsychotics in first episode non-affective psychosis: one-year outcome on symptoms, motor side effects and cognition	Psychiatry Res	129	2	159-69	10.1016/j.psychres.2004.07.008
Journal Article	A. Margolis	2021	Prenatal exposure to air pollution and early life stress on infant temperament, hippocampal subregional volumes, and visual-spatial reasoning	Neuropsychopharmacology	46		52-53	10.1038/s41386-021-01235-8
Journal Article	A. Mari	2004	Is there a causative role for tetanus toxoid vaccination in the development of allergy-like symptoms and in the increasing prevalence of atopic diseases?	Medical Hypotheses	63	5	875-886	10.1016/j.mehy.2004.04.016
Journal Article	A. Maroyi	2018	Bridelia cathartica Bertol. f. (Phyllanthaceae): a review of its pharmacological properties and medicinal potential	Asian Journal of Agriculture and Biology	6	3	424-433
Journal Article	A. Marshak; H. Young; E. N. Bontrager; E. M. Boyd	2017	The Relationship Between Acute Malnutrition, Hygiene Practices, Water and Livestock, and Their Program Implications in Eastern Chad	Food and Nutrition Bulletin	38	1	115-127	10.1177/0379572116681682
Journal Article	A. Martins; S. A. Herzog; L. Mugenyi; C. Faes; N. Hens; S. Abrams	2022	Modelling longitudinal binary outcomes with outcome dependent observation times: an application to a malaria cohort study	Malaria Journal	21	1		10.1186/s12936-022-04386-1
Journal Article	A. Massele; B. Godman; M. Adorka; J. Fadare; A. Gray; M. Lubbe; O. Ogunleye; I. Truter	2015	Initiative to progress research on medicine utilization in Africa: formation of the Medicines Utilization Research in Africa group	Expert Review of Pharmacoeconomics & Outcomes Research	15	4	607-610	10.1586/14737167.2015.1065735
Journal Article	A. Mateo‐Urdiales; S. Johnson; R. Smith; J. B. Nachega; I. Eshun‐Wilson	2019	Rapid initiation of antiretroviral therapy for people living with HIV	Cochrane Database of Systematic Reviews		6		10.1002/14651858.CD012962.pub2
Journal Article	A. Mateus-García; J. P. Ramos-Bonilla	2014	Presence of lead in paint of toys sold in stores of the formal market of Bogotá, Colombia	Environmental Research	128		92‐97	10.1016/j.envres.2013.11.005
Journal Article	A. Mathec; Y. V. Schirnding; M. Montgomery; H. R√∂llin	2021	Lead Poisoning in South African Children: The Hazard is at Horne	Rev Environ Health	19	3-4	347-362	10.1515/reveh-2004-19-3-411
Journal Article	A. Mathee; B. Barnes; S. Naidoo; A. Swart; H. A. Rother	2018	Development for children's environmental health in South Africa: Past gains and future opportunities	Development Southern Africa	35	2	283-293	10.1080/0376835x.2017.1419857
Journal Article	A. Mathee; H. B. Rollin; N. N. Ditlopo; P. Theodorou	2003	Childhood lead exposure in South Africa	Samj South African Medical Journal	93	5	313-313
Journal Article	A. Mathee; N. Naicker; Y. Von Schirnding	2019	The role of the South African Medical Research Council in reducing lead exposure and preventing lead poisoning in South Africa	S Afr Med J	109	11b	25-29	10.7196/SAMJ.2019.v109i11b.14271
Journal Article	A. Mathee; P. de Jager; S. Naidoo; N. Naicker	2017	Exposure to lead in South African shooting ranges	Environ Res	153		93-98	10.1016/j.envres.2016.11.021
Journal Article	A. Mathee; R. Street; J. Teare; N. Naicker	2020	Lead exposure in the home environment: An overview of risks from cottage industries in Africa	Neurotoxicology	81		34-39	10.1016/j.neuro.2020.08.003
Journal Article	A. Mathee; T. Khan; N. Naicker; T. Kootbodien; S. Naidoo; P. Becker	2013	Lead exposure in young school children in South African subsistence fishing communities	Environ Res	126		179-83	10.1016/j.envres.2013.05.009
Journal Article	A. Mathee; T. Kootbodien; T. Kapwata; N. Naicker	2018	Concentrations of arsenic and lead in residential garden soil from four Johannesburg neighborhoods	Environmental Research	167		524-527	10.1016/j.envres.2018.08.012
Journal Article	A. Mathee; Y. E. von Schirnding; J. Levin; A. Ismail; R. Huntley; A. Cantrell	2002	A survey of blood lead levels among young Johannesburg school children	Environ Res	90	3	181-4	10.1016/s0013-9351(02)00010-5
Journal Article	A. Mathee; Y. von Schirnding; M. Montgomery; H. Rollin	2004	Lead poisoning in South African children: the hazard is at home	Rev Environ Health	19	3-4	347-61
Journal Article	A. Mavrocordatos	1998	Development theatre and the process of re-empowerment: the Gibeon story	Dev Pract	8	1	8-20	10.1080/09614529853945
Journal Article	A. Mawick; H. Pfeiffer; M. Vennemann	2021	Sudden infant death syndrome: deletions of glutathione-S-transferase genes M1 and T1 and tobacco smoke exposure	Int J Legal Med	135	4	1375-1383	10.1007/s00414-021-02556-5
Journal Article	A. Mayor; A. Hafiz; Q. Bassat; E. Rovira-Vallbona; S. Sanz; S. Machevo; R. Aguilar; P. Cistero; B. Sigauque; C. Menendez; P. L. Alonso; C. E. Chitnis	2011	Association of severe malaria outcomes with platelet-mediated clumping and adhesion to a novel host receptor	PLoS ONE	6	4	e19422	10.1371/journal.pone.0019422
Journal Article	A. McArthur; P. T. Savolainen; T. J. Gates	2014	Spatial Analysis of Child Pedestrian and Bicycle Crashes Development of Safety Performance Function for Areas Adjacent to Schools	Transportation Research Record		2465	57-63	10.3141/2465-08
Journal Article	A. McCarron; I. Uny; L. Caes; S. E. Lucas; S. Semple; J. Ardrey; H. Price	2020	Solid fuel users' perceptions of household solid fuel use in low- and middle-income countries: A scoping review	Environ Int	143		105991	10.1016/j.envint.2020.105991
Journal Article	A. McCaw-Binns	2005	Safe motherhood in Jamaica: from slavery to self-determination	Paediatric and Perinatal Epidemiology	19	4	254-U1	10.1111/j.1365-3016.2005.00650.x
Journal Article	A. McCaw-Binns; D. Ashley; M. Samms-Vaughan	2010	Impact of the Jamaican birth cohort study on maternal, child and adolescent health policy and practice	Paediatric and Perinatal Epidemiology	24	1	3-11	10.1111/j.1365-3016.2009.01086.x
Journal Article	A. McCulloch; H. E. Joshi	2001	Neighbourhood and family influences on the cognitive ability of children in the British National Child Development Study	Social Science & Medicine	53	5	579-591	10.1016/s0277-9536(00)00362-2
Journal Article	A. McDuffie; W. Machalicek; L. Bullard; S. Nelson; M. Mello; R. Tempero-Feigles; N. Castignetti; L. Abbeduto	2016	A Spoken-Language Intervention for School-Aged Boys With Fragile X Syndrome	Ajidd-American Journal on Intellectual and Developmental Disabilities	121	3	236-265	10.1352/1944-7558-121.3.236
Journal Article	A. McEwen; J. M. Stewart	2014	The Relationship between Income and Children's Outcomes: A Synthesis of Canadian Evidence	Canadian Public Policy-Analyse De Politiques	40	1	99-109	10.3138/cpp.40.1-SYN
Journal Article	A. McKinnon; R. Keers; J. R. I. Coleman; K. J. Lester; S. Roberts; K. Arendt; S. M. Bogels; P. Cooper; C. Creswell; C. A. Hartman; K. W. Fjermestad; T. In-Albon; K. Lavallee; H. J. Lyneham; P. Smith; R. Meiser-Stedman; M. H. Nauta; R. M. Rapee; Y. Rey; S. Schneider; W. K. Silverman; M. Thastum; K. Thirlwall; G. J. Wergeland; T. C. Eley; J. L. Hudson	2018	The impact of treatment delivery format on response to cognitive behaviour therapy for preadolescent children with anxiety disorders	J Child Psychol Psychiatry	59	7	763-772	10.1111/jcpp.12872
Journal Article	A. McMillan; J. B. Renaud; K. M. N. Burgess; A. E. Orimadegun; O. O. Akinyinka; S. J. Allen; J. D. Miller; G. Reid; M. W. Sumarah	2018	Aflatoxin exposure in Nigerian children with severe acute malnutrition	Food and Chemical Toxicology	111		356-362	10.1016/j.fct.2017.11.030
Journal Article	A. McRobbie	1997	Bridging the gap: Feminism, fashion and consumption	Feminist Review		55	73-89
Journal Article	A. Megargell; S. E. Shive	2006	Parental sunscreen use: a descriptive study of knowledge, attitudes, and behaviors regarding sun protection in a rural population	Californian Journal of Health Promotion	4	2	60-75
Journal Article	A. Melander; J. Olsson; G. Lindberg; A. Salzman; T. Howard; P. Stang; E. Lydick; A. Emslie-Smith; D. I. Boyle; J. M. Evans; T. M. Macdonald; J. Bain; F. Sullivan; C. Juhl; N. Porksen; J. Sturis; M. Hollingdal; S. Pincus; J. Veldhuis; A. Dejgaard; O. Schmitz; J. S. Kristensen; K. B. Frandsen; T. Bayer; P. Muller; B. E. Dunning; S. Paladini; C. Gutierrez; R. Deacon; M. Valentin; G. Grunberger; W. M…	1999	35th Annual Meeting of the European Association for the Study of Diabetes : Brussels, Belgium, 28 September-2 October 1999	Diabetologia	42	Suppl 1	A1-a330	10.1007/bf03375458
Journal Article	A. Meloni; D. Locci; G. Frau; G. Masia; A. M. Nurchi; R. C. Coppola	2011	Epidemiology and prevention of rotavirus infection: an underestimated issue?	Journal of Maternal-Fetal & Neonatal Medicine	24		49-52	10.3109/14767058.2011.601920
Journal Article	A. Menaca; H. Tagbor; R. Adjei; C. Bart-Plange; Y. Collymore; A. Ba-Nguz; K. Mertes; A. Bingham	2014	Factors Likely to Affect Community Acceptance of a Malaria Vaccine in Two Districts of Ghana: A Qualitative Study	PLoS ONE	9	10		10.1371/journal.pone.0109707
Journal Article	A. Mendieta; L. Rios; W. Delgadillo; M. Vargas; C. Rueda; C. Santillán; L. Vasquez; M. Caniza	2021	Development of a quality improvement educational intervention in febrile neutropenia in pediatric cancer patients in Peru: Preliminary results of the dott project	Journal of the Pediatric Infectious Diseases Society	10	SUPPL 2	S20-S21	10.1093/jpids/piab031.050
Journal Article	A. Mergani; A. H. Khamis; E. L. F. Hashim; M. Gumma; B. Awadelseed; Nema Elwali; A. B. Haboor	2015	Pattern and predictors of neurological morbidities among childhood cerebral malaria survivors in central Sudan	Journal of Vector Borne Diseases	52	3	239-244
Journal Article	A. Mesiwala; S. Suleman; R. Sundararajan; R. Kowalsky; K. Morton; V. Uy; S. Platt; M. J. Alfonzo	2022	Recognition and management of pediatric sepsis in a resource-limited emergency department in Mwanza, Tanzania	Pediatric Emergency Care	38	2	E900-E905	10.1097/PEC.0000000000002471
Journal Article	A. Messa, Jr.; P. C. K√∂ster; M. Garrine; T. Nhampossa; S. Massora; A. Cossa; Q. Bassat; K. Kotloff; M. M. Levine; P. L. Alonso; D. Carmena; I. Mandomando	2021	Molecular Characterisation of Cryptosporidium spp. in Mozambican Children Younger than 5 Years Enrolled in a Matched Case-Control Study on the Aetiology of Diarrhoeal Disease	Pathogens	10	4		10.3390/pathogens10040452
Journal Article	A. Messa, Jr.; P. C. Köster; M. Garrine; C. Gilchrist; L. A. Bartelt; T. Nhampossa; S. Massora; K. Kotloff; M. M. Levine; P. L. Alonso; D. Carmena; I. Mandomando	2021	Molecular diversity of Giardia duodenalis in children under 5 years from the Manhiça district, Southern Mozambique enrolled in a matched case-control study on the aetiology of diarrhoea	PLoS Negl Trop Dis	15	1	e0008987	10.1371/journal.pntd.0008987
Journal Article	A. Meyer; D. A. van der Spuy; L. M. du Plessis	2007	The rationale for adopting current international breastfeeding guidelines in South Africa	Maternal and Child Nutrition	3	4	271-280	10.1111/j.1740-8709.2007.00117.x
Journal Article	A. Meza Morales; L. ArreguÃ­n Osuna; F. Navarrete; J. G. Huerta LÃ³pez; G. Medina	1998	Morphological features of the nasal mucosa in healthy children exposed to different concentrations of atmospheric pollution	Revista alergia mexico (tecamachalco, puebla, mexico : 1993)	45	1	22‐26
Journal Article	A. Meza; J. M. Tester; I. H. Yen; B. A. Laraia; J. A. Wolfson; C. W. Leung	2021	Perceptions of SNAP and Stocking Standards: A Qualitative Study of California Small Food Store Owners and Managers	Nutrients	13	3		10.3390/nu13030752
Journal Article	A. Mielck; P. Reitmeir; M. Wjst	1996	Severity of childhood asthma by socioeconomic status	International Journal of Epidemiology	25	2	388-393	10.1093/ije/25.2.388
Journal Article	A. Milazzo	2018	Why are adult women missing? Son preference and maternal survival in India	Journal of Development Economics	134		467-484	10.1016/j.jdeveco.2018.06.009
Journal Article	A. Mills; J. Wang; A. M. Yeh; M. Cielo	2023	A CASE OF SECOND-GENERATION, VERTICALLY TRANSMITTED, MULT-DRUG RESISTANCE CONGENITAL HIV	Journal of Investigative Medicine	71	1	611-612	10.1177/10815589221142328
Journal Article	A. Miranda-Filho; M. Pineros; A. Znaor; R. Marcos-Gragera; E. Steliarova-Foucher; F. Bray	2019	Global patterns and trends in the incidence of non-Hodgkin lymphoma	Cancer Causes Control	30	5	489-499	10.1007/s10552-019-01155-5
Journal Article	A. Miserocchi; B. Cascardo; C. Piroddi; D. Fuschillo; F. Cardinale; L. Nobili; S. Francione; G. Lo Russo; M. Cossu	2013	Surgery for temporal lobe epilepsy in children: relevance of presurgical evaluation and analysis of outcome	Journal of Neurosurgery-Pediatrics	11	3	256-267	10.3171/2012.12.peds12334
Journal Article	A. Misganaw; T. N. Haregu; K. Deribe; G. A. Tessema; A. Deribew; Y. A. Melaku; A. T. Amare; S. F. Abera; M. Gedefaw; M. Dessalegn; Y. Lakew; T. Bekele; M. Mohammed; B. D. Yirsaw; S. A. Damtew; K. J. Krohn; T. Achoki; J. Blore; Y. Assefa; M. Naghavi	2017	National mortality burden due to communicable, non-communicable, and other diseases in Ethiopia, 1990-2015: findings from the Global Burden of Disease Study 2015	Popul Health Metr	15		29	10.1186/s12963-017-0145-1
Journal Article	A. Misganaw; Y. A. Melaku; G. A. Tessema; A. Deribew; K. Deribe; S. F. Abera; M. Dessalegn; Y. Lakew; T. Bekele; T. N. Haregu; A. T. Amare; M. Gedefaw; M. Mohammed; B. D. Yirsaw; S. A. Damtew; T. Achoki; J. Blore; K. J. Krohn; Y. Assefa; M. Kifle; M. Naghavi	2017	National disability-adjusted life years (DALYs) for 257 diseases and injuries in Ethiopia, 1990-2015: findings from the global burden of disease study 2015	Popul Health Metr	15		28	10.1186/s12963-017-0146-0
Journal Article	A. Misra; L. Khurana; S. Isharwal; S. Bhardwaj	2009	South Asian diets and insulin resistance	British Journal of Nutrition	101	4	465-473	10.1017/s0007114508073649
Journal Article	A. Misselhorn; M. Mushinga; N. J. Shai; L. Washington	2014	Creating Futures: lessons from the development of a livelihood-strengthening curriculum for young people in eThekwini's informal settlements	Sex Education-Sexuality Society and Learning	14	5	543-555	10.1080/14681811.2014.905463
Journal Article	A. Misselhorn; S. L. Hendriks	2017	A systematic review of sub-national food insecurity research in South Africa: Missed opportunities for policy insights	PLoS ONE	12	8	e0182399	10.1371/journal.pone.0182399
Journal Article	A. Moen; P. F. Brennan	2005	Health@Home: The work of health information management in the household (HIMH): Implications for consumer health Informatics (CHI) innovations	Journal of the American Medical Informatics Association	12	6	648-656	10.1197/jamia.M1758
Journal Article	A. Mohammadi; S. N. Mansour; M. L. Najafi; A. Toolabi; A. Abdolahnejad; M. Faraji; M. Miri	2021	Probabilistic risk assessment of soil contamination related to agricultural and industrial activities	Environ Res	203		111837	10.1016/j.envres.2021.111837
Journal Article	A. Mohiddin; L. Cawley; Y. Chow; R. Wallis	2006	Life as a league table bottom dweller: teenage pregnancy in Lambeth	J Public Health (Oxf)	28	4	304-8	10.1093/pubmed/fdl069
Journal Article	A. Mokori; H. Schonfeldt; S. L. Hendriks	2017	Child factors associated with complementary feeding practices in Uganda	South African Journal of Clinical Nutrition	30	1	7-14	10.1080/16070658.2016.1225887
Journal Article	A. Moldovan; A. I. Török; I. C. Mirea; V. Micle; O. T. Moldovan; E. A. Levei	2021	Health Risk Assessment in Southern Carpathians Small Rural Communities Using Karst Springs as a Drinking Water Source	Int J Environ Res Public Health	19	1		10.3390/ijerph19010234
Journal Article	A. Molla; G. Egata; F. Mesfin; M. Arega; L. Getacher	2020	Prevalence of Anemia and Associated Factors among Infants and Young Children Aged 6-23 Months in Debre Berhan Town, North Shewa, Ethiopia	J Nutr Metab	2020			10.1155/2020/2956129
Journal Article	A. Molla; M. Aderaw; H. Mulat; B. Fanta; G. Nenko; A. Adane	2022	Suicidal ideation, attempt and associated factors among people living with cancer in Ethiopia: a cross-sectional study	Annals of General Psychiatry	21	1		10.1186/s12991-022-00407-0
Journal Article	A. Monroe; D. Msaky; S. Kiware; B. B. Tarimo; S. Moore; K. Haji; H. Koenker; S. Harvey; M. Finda; H. Ngowo; K. Mihayo; G. Greer; A. Ali; F. Okumu	2020	Patterns of human exposure to malaria vectors in Zanzibar and implications for malaria elimination efforts	Malar J	19	1	212	10.1186/s12936-020-03266-w
Journal Article	A. Monroe; K. Mihayo; F. Okumu; M. Finda; S. Moore; H. Koenker; M. Lynch; K. Haji; F. Abbas; A. Ali; G. Greer; S. Harvey	2019	Human behaviour and residual malaria transmission in Zanzibar: findings from in-depth interviews and direct observation of community events	Malaria Journal	18			10.1186/s12936-019-2855-2
Journal Article	A. Monroe; S. Moore; B. Olapeju; A. P. Merritt; F. Okumu	2021	Unlocking the human factor to increase effectiveness and sustainability of malaria vector control	Malar J	20	1	404	10.1186/s12936-021-03943-4
Journal Article	A. Monroe; S. Moore; F. Okumu; S. Kiware; N. F. Lobo; H. Koenker; E. Sherrard-Smith; J. Gimnig; G. F. Killeen	2020	Methods and indicators for measuring patterns of human exposure to malaria vectors	Malar J	19	1	207	10.1186/s12936-020-03271-z
Journal Article	A. Montazeri	1995	Health education campaign on population control: lessons from Iran	Public Health	109	6	425-30	10.1016/s0033-3506(95)80047-6
Journal Article	A. Montresor; D. Addiss; M. Albonico; S. M. Ali; S. K. Ault; A. F. Gabrielli; A. Garba; E. Gasimov; T. Gyorkos; M. A. Jamsheed; B. Levecke; P. Mbabazi; D. Mupfasoni; L. Savioli; J. Vercruysse; A. Yajima	2015	Methodological Bias Can Lead the Cochrane Collaboration to Irrelevance in Public Health Decision-Making	PLoS Negl Trop Dis	9	10	e0004165	10.1371/journal.pntd.0004165
Journal Article	A. Moradi; M. Salimi; S. V. Esfarjani; M. H. Haghighizadeh	2017	Effect of web-based education on knowledge and preventive behaviors of Iron Deficiency Anemia among high school girls	Journal of Clinical and Analytical Medicine	8		444-447	10.4328/jcam.5495
Journal Article	A. Moteetee; L. Seleteng Kose	2016	Medicinal plants used in Lesotho for treatment of reproductive and post reproductive problems	J Ethnopharmacol	194		827-849	10.1016/j.jep.2016.10.062
Journal Article	A. Moya; P. Serneels; A. Desrosiers; V. Reyes; M. J. Torres; A. Lieberman	2021	The COVID-19 pandemic and maternal mental health in a fragile and conflict-affected setting in Tumaco, Colombia: a cohort study	The Lancet Global Health	9	8	e1068-e1076	10.1016/S2214-109X(21)00217-5
Journal Article	A. Mpimbaza; A. Sserwanga; D. Rutazaana; J. Kapisi; R. Walemwa; L. Suiyanka; D. Kyalo; M. Kamya; J. Opigo; R. W. Snow	2020	Changing malaria fever test positivity among paediatric admissions to Tororo district hospital, Uganda 2012-2019	Malar J	19	1	416	10.1186/s12936-020-03490-4
Journal Article	A. Mpimbaza; S. Nayiga; G. Ndeezi; P. J. Rosenthal; C. Karamagi; A. Katahoire	2019	Understanding the context of delays in seeking appropriate care for children with symptoms of severe malaria in Uganda	Plos One	14	6		10.1371/journal.pone.0217262
Journal Article	A. Mpoya; S. Kiguli; P. Olupot-Olupot; R. O. Opoka; C. Engoru; M. Mallewa; Y. Chimalizeni; N. Kennedy; D. Kyeyune; B. Wabwire; et al.	2015	Transfusion and Treatment of severe anaemia in African children (TRACT): a study protocol for a randomised controlled trial	Trials	16		593	10.1186/s13063-015-1112-4
Journal Article	A. Mroczkowska-Juchkiewicz; P. Krawiec; A. Pawlowska-Kamieniak; D. Golyska; K. Kominek; E. Pac-Kozuchowska	2016	Intentional poisonings in urban and rural children - a 6-year retrospective single centre study	Ann Agric Environ Med	23	3	482-6	10.5604/12321966.1219192
Journal Article	A. Mujugira; A. Nakyanzi; M. S. Nabaggala; T. R. Muwonge; T. Ssebuliba; M. Bagaya; O. Nampewo; O. Sapiri; K. R. Nyanzi; F. Bambia; R. Nsubuga; D. M. Serwadda; N. C. Ware; J. M. Baeten; J. E. Haberer	2022	Effect of HIV Self-Testing on PrEP Adherence Among Gender-Diverse Sex Workers in Uganda: A Randomized Trial	JAIDS-JOURNAL OF ACQUIRED IMMUNE DEFICIENCY SYNDROMES	89	4	381-389	10.1097/QAI.0000000000002895
Journal Article	A. Mukherjee Das; R. Janardhanan	2022	Correspondence on: Household use of crop residues and fuelwood for cooking and newborn birth size in rural Bangladesh by Lee et al	Occupational and Environmental Medicine	79	8	575	10.1136/oemed-2022-108354
Journal Article	A. Mulugeta; M. Tessema; H. Sellasie K; O. Seid; G. Kidane; A. Kebede	2015	Examining Means of Reaching Adolescent Girls for Iron Supplementation in Tigray, Northern Ethiopia	Nutrients	7	11	9033-45	10.3390/nu7115449
Journal Article	A. Munindradasa; G. Blashki; S. Hall Dykgraaf; J. Desborough; M. Kidd	2021	General practitioner management of mental health during the COVID-19 pandemic	Aust J Gen Pract	50	7	472-477	10.31128/ajgp-11-20-5745
Journal Article	A. Mustafa; C. Shekhar	2021	Contrast in utilization of maternal and child health services between Himalayan region and rest of India: Evidence from National Family Health Survey (2015-16)	BMC Pregnancy Childbirth	21	1	606	10.1186/s12884-021-04081-0
Journal Article	A. Mustafa; C. Shekhar	2021	Contrast in utilization of maternal and child health services between Himalayan region and rest of India: Evidence from National Family Health Survey (2015–16)	BMC Pregnancy and Childbirth	21	1		10.1186/s12884-021-04081-0
Journal Article	A. Muthukrishnan; R. Nagi; L. Ashok; G. P. Sujatha; R. S. Rao; S. Lakshminarayana; A. K. Pandarathodiyil; S. Patil	2022	Behavioral and Psychosocial Risk Factors that Lead Individuals to Initiate and/or Maintain Betel Quid Chewing in Developed and Developing Countries: A Systematic Review	J Contemp Dent Pract	23	12	1267-1279	10.5005/jp-journals-10024-3450
Journal Article	A. Mwendel; A. Kooliyathl; P. Samial; K. Mutisol; R. Sagool; P. Okirol; S. Mugambil; A. Migowal	2021	A case of fibrodysplasia ossificans progressiva in Kenya	Rheumatology (United Kingdom)	60	SUPPL 5	v23	10.1093/rheumatology/keab722.057
Journal Article	A. N. Bazzano; A. Kaji; E. Felker-Kantor; L. A. Bazzano; K. S. Potts	2017	Qualitative Studies of Infant and Young Child Feeding in Lower-Income Countries: A Systematic Review and Synthesis of Dietary Patterns	Nutrients	9	10		10.3390/nu9101140
Journal Article	A. N. Bazzano; K. S. Potts; L. A. Bazzano; J. B. Mason	2017	The Life Course Implications of Ready to Use Therapeutic Food for Children in Low-Income Countries	International Journal of Environmental Research and Public Health	14	4		10.3390/ijerph14040403
Journal Article	A. N. Dodoo; C. Fogg; A. Asiimwe; E. T. Nartey; A. Kodua; O. Tenkorang; D. Ofori-Adjei	2009	Pattern of drug utilization for treatment of uncomplicated malaria in urban Ghana following national treatment policy change to artemisinin-combination therapy	Malar J	8		2	10.1186/1475-2875-8-2
Journal Article	A. N. Hanafiah; J. Aagaard-Hansen; J. Ch Cheah; S. A. Norris; Z. B. Karim; J. K. Skau; Z. M. Ali; R. Biesma; P. Matzen; L. H. Sulaiman; M. Hanson	2022	Effectiveness of a complex, pre-conception intervention to reduce the risk of diabetes by reducing adiposity in young adults in Malaysia: The Jom Mama project - A randomised controlled trial	J Glob Health	12		04053	10.7189/jogh.12.04053
Journal Article	A. N. Harrison; C. C. B. James Bateman; N. O. M. Younger-Coleman; M. C. Williams; K. D. Rocke; S. C. Clato-Day Scarlett; S. M. Chang	2020	Disordered eating behaviours and attitudes among adolescents in a middle-income country	Eat Weight Disord	25	6	1727-1737	10.1007/s40519-019-00814-5
Journal Article	A. N. Heuman; J. C. Scholl; K. Wilkinson	2013	Rural Hispanic Populations at Risk in Developing Diabetes: Sociocultural and Familial Challenges in Promoting a Healthy Diet	Health Communication	28	3	260-274	10.1080/10410236.2012.680947
Journal Article	A. N. Kiragga; E. Twinomuhwezi; G. Banturaki; M. Achieng; J. Nampala; I. Bagaya; J. Kigozi; B. Castelnuovo; B. S. Musick; R. Hazra; C. T. Yiannoutsos; K. K. Wools-Kaloustian	2021	Outcomes of retained and disengaged pregnant women living with HIV in Uganda	PLoS One	16	5	e0251413	10.1371/journal.pone.0251413
Journal Article	A. N. Lukashev; M. N. Ruzina; L. V. Akhmadishina	2020	Toxocara prevalence in dogs, cats and the environment in Russia	Adv Parasitol	109		801-817	10.1016/bs.apar.2020.01.019
Journal Article	A. N. Maretzki; E. W. Mills	2003	Applying a nutribusiness approach to increase animal source food consumption in local communities	J Nutr	133	11 Suppl 2	4031s-4035s	10.1093/jn/133.11.4031S
Journal Article	A. N. N. Taket; Beth R. Crisp	2021	The region-wide implementation of a relationship education program for first time parents delivered in the maternal and child health care setting: evaluating reach and effectiveness	Australian Journal of Advanced Nursing	38	4	14-23	10.37464/2020.384.203
Journal Article	A. N. Ondigi	2005	The influence of partner relationship and social support on the prenatal health status of low income women	Discovery and Innovation	17	3-4	129-137
Journal Article	A. N. Phillips; A. Bershteyn; P. Revill; L. Bansi-Matharu; K. Kripke; M. C. Boily; R. Martin-Hughes; L. F. Johnson; Z. Mukandavire; L. Jamieson; G. Meyer-Rath; T. B. Hallett; D. ten Brink; S. L. Kelly; B. E. Nichols; E. Bendavid; E. Mudimu; I. Taramusi; J. Smith; S. Dalal; R. Baggaley; S. Crowley; F. Terris-Prestholt; P. Godfrey-Faussett; I. Mukui; A. Jahn; K. K. Case; D. Havlir; M. Petersen; M. …	2022	Cost-effectiveness of easy-access, risk-informed oral pre-exposure prophylaxis in HIV epidemics in sub-Saharan Africa: a modelling study	The Lancet HIV	9	5	e353-e362	10.1016/S2352-3018(22)00029-7
Journal Article	A. N. Phillips; F. Venter; D. Havlir; A. Pozniak; D. Kuritzkes; A. Wensing; J. D. Lundgren; A. De Luca; D. Pillay; J. Mellors; V. Cambiano; L. Bansi-Matharu; F. Nakagawa; T. Kalua; A. Jahn; T. Apollo; O. Mugurungi; P. Clayden; R. K. Gupta; R. Barnabas; P. Revill; J. Cohn; S. Bertagnolio; A. Calmy	2019	Risks and benefits of dolutegravir-based antiretroviral drug regimens in sub-Saharan Africa: a modelling study	Lancet HIV	6	2	e116-e127	10.1016/s2352-3018(18)30317-5
Journal Article	A. N. Phillips; V. Cambiano; F. Nakagawa; P. Revill; M. R. Jordan; T. B. Hallett; M. Doherty; A. De Luca; J. D. Lundgren; M. Mhangara; T. Apollo; J. Mellors; B. Nichols; U. Parikh; D. Pillay; T. R. de Wit; K. Sigaloff; D. Havlir; D. R. Kuritzkes; A. Pozniak; D. van de Vijver; M. Vitoria; M. A. Wainberg; E. Raizes; S. Bertagnolio; Re Working Grp Modelling Potential	2018	Cost-effectiveness of public-health policy options in the presence of pretreatment NNRTI drug resistance in sub-Saharan Africa: a modelling study	Lancet Hiv	5	3	E146-E154	10.1016/s2352-3018(17)30190-x
Journal Article	A. N. S. Cartaxo; F. I. C. Barbosa; P. H. de Souza Bermejo; M. F. Moreira; D. N. Prata	2021	The exposure risk to COVID-19 in most affected countries: A vulnerability assessment model	PLoS ONE	16	3 March		10.1371/journal.pone.0248075
Journal Article	A. N. S. Khan; S. M. Billah; I. Mannan; Mannan, II; T. Begum; M. A. Khan; M. Islam; S. M. M. Ahasan; J. N. Rahman; J. George; S. El Arifeen; U. S. J. Meena; I. Rashid; J. de Graft-Johnson	2018	A cross-sectional study of partograph utilization as a decision making tool for referral of abnormal labour in primary health care facilities of Bangladesh	Plos One	13	9		10.1371/journal.pone.0203617
Journal Article	A. N. S. Maia-Elkhoury; G. A. Sierra Romero; O. B. Valadas SY; L. Sousa-Gomes M; J. A. Lauletta Lindoso; E. Cupolillo; J. A. Ruiz-Postigo; D. Argaw; M. J. Sanchez-Vazquez	2019	Premature deaths by visceral leishmaniasis in Brazil investigated through a cohort study: A challenging opportunity?	PLoS Negl Trop Dis	13	12	e0007841	10.1371/journal.pntd.0007841
Journal Article	A. N. Sultan; R. W. Zuberi	2003	Late weaning: the most significant risk factor in the development of iron deficiency anaemia at 1-2 years of age	J Ayub Med Coll Abbottabad	15	2	3-7
Journal Article	A. N. Vlasova; J. O. Amimo; L. J. Saif	2017	Porcine Rotaviruses: Epidemiology, Immune Responses and Control Strategies	Viruses-Basel	9	3		10.3390/v9030048
Journal Article	A. N. Wotodjo; S. Doucoure; N. Diagne; F. D. Sarr; P. Parola; J. Gaudart; C. Sokhna	2018	Another challenge in malaria elimination efforts: the increase of malaria among adults after the implementation of long-lasting insecticide-treated nets (LLINs) in Dielmo, Senegal	Malar J	17	1	384	10.1186/s12936-018-2536-6
Journal Article	A. N. Yirsaw; R. B. Gebremariam; W. A. Getnet; M. S. Mihret	2021	Insecticide-treated net utilization and associated factors among pregnant women and under-five children in East Belessa District, Northwest Ethiopia: using the Health Belief model	Malar J	20	1		10.1186/s12936-021-03666-6
Journal Article	A. Nadkarni; H. A. Weiss; B. Bhat; V. Patel	2017	Trajectories of Alcohol Use Disorders and Their Differential Impact: A Population-Based Cohort Study in Goa, India	Alcohol Alcohol	52	5	557-563	10.1093/alcalc/agx038
Journal Article	A. Nalugwa; F. Nuwaha; E. M. Tukahebwa; A. Olsen	2015	Single Versus Double Dose Praziquantel Comparison on Efficacy and Schistosoma mansoni Re-Infection in Preschool-Age Children in Uganda: A Randomized Controlled Trial	PLoS Negl Trop Dis	9	5	e0003796	10.1371/journal.pntd.0003796
Journal Article	A. Nambiar; S. B. Agnihotri; A. Singh; D. Arunachalam	2022	Region matters: Mapping the contours of undernourishment among children in Odisha, India	PLoS One	17	6	e0268600	10.1371/journal.pone.0268600
Journal Article	A. Nambiema; A. Robert; I. Yaya	2019	Prevalence and risk factors of anemia in children aged from 6 to 59months in Togo: analysis from Togo demographic and health survey data, 2013-2014	Bmc Public Health	19			10.1186/s12889-019-6547-1
Journal Article	A. Nana; T. Zema	2018	Dietary practices and associated factors during pregnancy in northwestern Ethiopia	BMC Pregnancy Childbirth	18	1	183	10.1186/s12884-018-1822-1
Journal Article	A. Nandi; I. Megiddo; A. Ashok; A. Verma; R. Laxminarayan	2017	Reduced burden of childhood diarrheal diseases through increased access to water and sanitation in India: A modeling analysis	Social Science & Medicine	180		181-192	10.1016/j.socscimed.2016.08.049
Journal Article	A. Nandi; J. R. Behrman; S. Kinra; R. Laxminarayan	2018	Early-Life Nutrition Is Associated Positively with Schooling and Labor Market Outcomes and Negatively with Marriage Rates at Age 20-25 Years: Evidence from the Andhra Pradesh Children and Parents Study (APCAPS) in India	Journal of Nutrition	148	1	140-146	10.1093/jn/nxx012
Journal Article	A. Nandi; S. Maloney; P. Agarwal; A. Chandrashekar; S. Harper	2016	The effect of an affordable daycare program on health and economic well-being in Rajasthan, India: protocol for a cluster-randomized impact evaluation study	BMC Public Health	16		490	10.1186/s12889-016-3176-9
Journal Article	A. Nandi; S. Mazumdar; J. R. Behrman	2018	The effect of natural disaster on fertility, birth spacing, and child sex ratio: evidence from a major earthquake in India	Journal of Population Economics	31	1	267-293	10.1007/s00148-017-0659-7
Journal Article	A. Nargis; A. Habib; M. N. Islam; K. Chen; M. S. I. Sarker; A. N. M. Al-Razee; W. Liu; G. Liu; M. Cai	2022	Source identification, contamination status and health risk assessment of heavy metals from road dusts in Dhaka, Bangladesh	J Environ Sci (China)	121		159-174	10.1016/j.jes.2021.09.011
Journal Article	A. Nasreldein; H. Farweez; N. Abo Elfetoh; E. R. Badawy; D. Mahmoud; S. Hassanein; E. Khedr	2022	Radiological characteristics of neuromyelitis optica spectrum disorder in Egypt	Clinical and Experimental Neuroimmunology	13	3	172-181	10.1111/cen3.12693
Journal Article	A. Natarajan; R. Ahn; B. D. Nelson; M. Eckardt; J. Kamara; S. Kargbo; P. Kanu; T. F. Burke	2016	Use of prophylactic uterotonics during the third stage of labor: a survey of provider practices in community health facilities in Sierra Leone	Bmc Pregnancy and Childbirth	16			10.1186/s12884-016-0809-z
Journal Article	A. Navis; I. Dallah; C. Mabeta; K. Musukuma; O. K. Siddiqi; C. M. Bositis; I. J. Koralnik; H. A. Gelbard; W. H. Theodore; J. F. Okulicz; B. A. Johnson; I. Sikazwe; D. R. Bearden; G. L. Birbeck	2020	Evaluating the impact of antiretroviral and antiseizure medication interactions on treatment effectiveness among outpatient clinic attendees with HIV in Zambia	Epilepsia	61	12	2705-2711	10.1111/epi.16723
Journal Article	A. Neaman; P. Valenzuela; J. Tapia-Gatica; I. Selles; A. A. Novoselov; E. A. Dovletyarova; C. Yáñez; Y. A. Krutyakov; J. W. Stuckey	2020	Chilean regulations on metal-polluted soils: The need to advance from adapting foreign laws towards developing sovereign legislation	Environ Res	185		109429	10.1016/j.envres.2020.109429
Journal Article	A. Neuberger; J. Okebe; D. Yahav; M. Paul	2016	Oral iron supplements for children in malaria‐endemic areas	Cochrane Database of Systematic Reviews		2		10.1002/14651858.CD006589.pub4
Journal Article	A. Ng'ang'a; M. Nyangasi; N. G. Nkonge; E. Gathitu; J. Kibachio; P. Gichangi; R. G. Wamai; C. Kyobutungi	2018	Predictors of cervical cancer screening among Kenyan women: results of a nested case-control study in a nationally representative survey	Bmc Public Health	18			10.1186/s12889-018-6054-9
Journal Article	A. Nishimwe; M. Nyssen; L. Ibisomi; D. Nozizwe Conco	2021	Clinical decision making in basic emergency obstetric and newborn care among nurses and midwives: the role of the safe delivery mhealth application_pre-post-intervention study (research protocol)	Informatics for health & social care	46	2	126-135	10.1080/17538157.2020.1869007
Journal Article	A. Niu; C. Lin	2021	Managing soils of environmental significance: A critical review	J Hazard Mater	417		125990	10.1016/j.jhazmat.2021.125990
Journal Article	A. Noble; Y. Ning; G. B. Woelk; K. Mahomed; M. A. Williams	2005	Preterm delivery risk in relation to maternal HIV infection, history of malaria and other infections among urban Zimbabwean women	Cent Afr J Med	51	5-6	53-8
Journal Article	A. Nsaghurwe; V. Dwivedi; W. Ndesanjo; H. Bamsi; M. Busiga; E. Nyella; J. V. Massawe; D. Smith; K. Onyejekwe; J. Metzger; P. Taylor	2021	One country's journey to interoperability: Tanzania's experience developing and implementing a national health information exchange	BMC Med Inform Decis Mak	21	1	139	10.1186/s12911-021-01499-6
Journal Article	A. Nusbaum	2013	THE HIGH COST OF CHILD SUPPORT IN RAPE CASES: FINDING AN EVIDENTIARY STANDARD TO PROTECT MOTHER AND CHILD FROM WELFARE'S COOPERATION REQUIREMENT	Fordham Law Review	82	3	1331-1365
Journal Article	A. Nyamathi; A. Heravian; J. Zolt-Gilburne; S. Sinha; K. Ganguly; E. Liu; P. Ramakrishnan; M. Marfisee; B. Leake	2011	Correlates of depression among rural women living with AIDS in Southern India	Issues Ment Health Nurs	32	6	385-91	10.3109/01612840.2011.577269
Journal Article	A. O. Adeniji; O. O. Okoh; A. I. Okoh	2019	Levels of Polycyclic Aromatic Hydrocarbons in the Water and Sediment of Buffalo River Estuary, South Africa and Their Health Risk Assessment	Arch Environ Contam Toxicol	76	4	657-669	10.1007/s00244-019-00617-w
Journal Article	A. O. Adeogun; O. R. Ibor; R. Omiwole; A. V. Chukwuka; A. H. Adewale; O. Kumuyi; A. Arukwe	2020	Sex-differences in physiological and oxidative stress responses and heavy metals burden in the black jaw tilapia, Sarotherodon melanotheron from a tropical freshwater dam (Nigeria)	Comp Biochem Physiol C Toxicol Pharmacol	229		108676	10.1016/j.cbpc.2019.108676
Journal Article	A. O. Adeola; P. B. C. Forbes	2021	Antiretroviral Drugs in African Surface Waters: Prevalence, Analysis, and Potential Remediation	Environ Toxicol Chem				10.1002/etc.5127
Journal Article	A. O. Adetola; O. O. Tongo; A. E. Orimadegun; K. Osinusi	2011	Neonatal Mortality in an Urban Population in Ibadan, Nigeria	Pediatrics and Neonatology	52	5	243-250	10.1016/j.pedneo.2011.06.001
Journal Article	A. O. Affum; S. Lowor; S. D. Osae; A. Dickson; B. A. Gyan; D. Tulasi	2013	A pilot study on quality of artesunate and amodiaquine tablets used in the fishing community of Tema, Ghana	Malar J	12		220	10.1186/1475-2875-12-220
Journal Article	A. O. Affum; S. O. Acquaah; S. D. Osae; E. E. Kwaansa-Ansah	2018	Distribution and risk assessment of banned and other current-use pesticides in surface and groundwaters consumed in an agricultural catchment dominated by cocoa crops in the Ankobra Basin, Ghana	Sci Total Environ	633		630-640	10.1016/j.scitotenv.2018.03.129
Journal Article	A. O. Ajibare; O. P. Olabode; E. Y. Fagbemiro; O. M. Akinlade; A. A. Akintunde; O. O. Akinpelu; L. A. Olatunji; A. O. Soladoye; O. G. Opadijo	2020	Assessment of Ventricular Repolarization in Sickle Cell Anemia Patients: The Role of QTc Interval, Tp-e Interval and Tp-e/QTc Ratio and Its Gender Implication	Vasc Health Risk Manag	16		525-533	10.2147/vhrm.s259766
Journal Article	A. O. Akanji	1996	Clinical experience with adolescent diabetes in a Nigerian teaching hospital	J Natl Med Assoc	88	2	101-5
Journal Article	A. O. Akanji; A. S. Mainasara; K. S. Akinlade	1996	Urinary iodine excretion in mothers and their breast-fed children in relation to other childhood nutritional parameters	Eur J Clin Nutr	50	3	187-91
Journal Article	A. O. Aremu; L. Plackova; J. Gruz; O. Biba; O. Novak; W. A. Stirk; K. Dolezal; J. Van Staden	2016	Seaweed-Derived Biostimulant (Kelpak (R)) Influences Endogenous Cytokinins and Bioactive Compounds in Hydroponically Grown Eucomis autumnalis	Journal of Plant Growth Regulation	35	1	151-162	10.1007/s00344-015-9515-8
Journal Article	A. O. Aremu; W. A. Stirk; N. A. Masondo; L. Plackova; O. Novak; A. Pencik; M. Zatloukal; J. Nisler; L. Spichal; K. Dolezal; J. F. Finnie; J. Van Staden	2015	Dissecting the role of two cytokinin analogues (INCYDE and PI-55) on in vitro organogenesis, phytohormone accumulation, phytochemical content and antioxidant activity	Plant Science	238		81-94	10.1016/j.plantsci.2015.05.018
Journal Article	A. O. Arigbede; O. O. Dosumu; T. A. Esan; P. A. Akeredolu	2006	Acceptability of maxillary major connectors in removable partial dentures	Afr Health Sci	6	2	113-7	10.5555/afhs.2006.6.2.113
Journal Article	A. O. Awuor; E. Yard; J. H. Daniel; C. Martin; C. Bii; A. Romoser; E. Oyugi; S. Elmore; S. Amwayi; J. Vulule; N. C. Zitomer; M. E. Rybak; T. D. Phillips; J. M. Montgomery; L. S. Lewis	2017	Evaluation of the efficacy, acceptability and palatability of calcium montmorillonite clay used to reduce aflatoxin B1 dietary exposure in a crossover study in Kenya	Food Additives and Contaminants Part a-Chemistry Analysis Control Exposure & Risk Assessment	34	1	93-102	10.1080/19440049.2016.1224933
Journal Article	A. O. Busula; T. Bousema; C. K. Mweresa; D. Masiga; J. G. Logan; R. W. Sauerwein; N. O. Verhulst; W. Takken; J. G. de Boer	2017	Gametocytemia and Attractiveness of Plasmodium falciparum-Infected Kenyan Children to Anopheles gambiae Mosquitoes	J Infect Dis	216	3	291-295	10.1093/infdis/jix214
Journal Article	A. O. Dogru; A. Kahraman; D. Z. Seker; N. Sivri	2019	GIS based evaluation of social determinants of children's health in Turkey: Case study of Istanbul	Environ Res	179	Pt A	108753	10.1016/j.envres.2019.108753
Journal Article	A. O. Famuyiwa; C. M. Davidson; S. Ande; A. O. Oyeyiola	2022	Potentially Toxic Elements in Urban Soils from Public-Access Areas in the Rapidly Growing Megacity of Lagos, Nigeria	Toxics	10	4		10.3390/toxics10040154
Journal Article	A. O. Famuyiwa; J. A. Entwistle	2021	Characterising and communicating the potential hazard posed by potentially toxic elements in indoor dusts from schools across Lagos, Nigeria	Environ Sci Process Impacts	23	6	867-879	10.1039/d0em00445f
Journal Article	A. O. George; A. O. Akanji; E. U. Nduka; J. B. Olasode; O. Odusan	1993	Clinical, biochemical and morphologic features of acne keloidalis in a black population	Int J Dermatol	32	10	714-6	10.1111/j.1365-4362.1993.tb02739.x
Journal Article	A. O. Harris-Eze	1993	Smoking habits and chronic bronchitis in Nigerian soldiers	East Afr Med J	70	12	763-7
Journal Article	A. O. Musaiger; A. S. Hassan; O. Obeid	2011	The Paradox of Nutrition-Related Diseases in the Arab Countries: The Need for Action	International Journal of Environmental Research and Public Health	8	9	3637-3671	10.3390/ijerph8093637
Journal Article	A. O. Musaiger; M. A. Ahmed; M. V. Rao	2000	Nutritive value of traditional sweets consumed in the Arab Gulf countries	Int J Food Sci Nutr	51	5	403-8
Journal Article	A. O. Ogunlade; H. S. Kruger; J. C. Jerling; C. M. Smuts; N. Covic; S. M. Hanekom; R. L. Mamabolo; J. Kvalsvig	2011	Point-of-use micronutrient fortification: lessons learned in implementing a preschool-based pilot trial in South Africa	International Journal of Food Sciences and Nutrition	62	1	1-16	10.3109/09637486.2010.495710
Journal Article	A. O. Orozco-Guillien; C. Munõz-Manrique; M. A. Reyes-López; O. Perichat-Perera; O. Miranda-Araujo; C. D'Alessandro; G. B. Piccoli	2021	Quality or Quantity of Proteins in the Diet for CKD Patients: Does junk Food" Make a Difference? Lessons from a High-Risk Pregnancy"	Kidney and Blood Pressure Research	46	1	1-10	10.1159/000511539
Journal Article	A. O. Osunkentan; D. Evans	2015	Chronic adverse effects of long-term exposure of children to dichlorodiphenyltrichloroethane (DDT) through indoor residual spraying: A systematic review	Rural Remote Health	15	2	2889
Journal Article	A. O. Ozturk	2016	Description of Self and Outlandish Emotions in the Child Novel of Else Gunther titled Sonjas lustige Turkenreise	Studien Zur Deutschen Sprache Und Literatur-Alman Dili Ve Edebiyati Dergisi	1	35	25-42
Journal Article	A. O. von Saint Andree-von Arnim; J. Attebery; T. B. Kortz; N. Kissoon; E. M. Molyneux; N. L. Musa; K. R. Nielsen; E. L. Fink; Subgrp Palisi Global Hlth	2017	Challenges and Priorities for Pediatric Critical Care Clinician-Researchers in Low- and Middle-Income Countries	Frontiers in Pediatrics	5			10.3389/fped.2017.00277
Journal Article	A. O. Werneck; K. P. Sadarangani; R. Ram√≠rez-V√©lez; S. S. Baldew; T. N. Gomes; G. Ferrari; C. L. Szwarcwald; J. J. Miranda; D. R. Silva	2020	Macroeconomic, demographic and human developmental correlates of physical activity and sitting time among South American adults	Int J Behav Nutr Phys Act	17	1	163	10.1186/s12966-020-01068-6
Journal Article	A. Ocampo González Á; J. F. Castillo García; L. C. Pabón Sandoval; J. R. Tovar Cuevas; S. A. Hidalgo Ibarra; D. A. Calle Sandoval; E. Cortés González; K. S. Garcia Chica; J. S. Pabón Lozano; M. D. C. Muñoz Rico	2022	Depressive symptomatology in adults during the COVID-19 pandemic	J Investig Med	70	2	436-445	10.1136/jim-2021-001992
Journal Article	A. Ochoa-Aviles; R. Verstraeten; C. Lachat; S. Andrade; J. Van Camp; S. Donoso; P. Kolsteren	2014	Dietary intake practices associated with cardiovascular risk in urban and rural Ecuadorian adolescents: a cross-sectional study	BMC Public Health	14			10.1186/1471-2458-14-939
Journal Article	A. Oelofse; J. M. Van Raaij; A. J. Benade; M. A. Dhansay; J. J. Tolboom; J. G. Hautvast	2002	Disadvantaged black and coloured infants in two urban communities in the Western Cape, South Africa differ in micronutrient status	Public Health Nutr	5	2	289-94	10.1079/phn2002263
Journal Article	A. Oelofse; J. M. Van Raaij; A. J. Benade; M. A. Dhansay; J. J. Tolboom; J. G. Hautvast	2003	The effect of a micronutrient-fortified complementary food on micronutrient status, growth and development of 6- to 12-month-old disadvantaged urban South African infants	Int J Food Sci Nutr	54	5	399-407	10.180/0963748031000092161
Journal Article	A. Ogrizek; D. Ramey; V. Delcambre; A. Simon; M. A. Abdelhak; M. R. Moro; J. Lachal	2022	Mobile child psychiatric team in French Guiana: Analyzing Amerindian teenager issues	Encephale				10.1016/j.encep.2022.01.010
Journal Article	A. Ogunlaja; O. O. Ogunlaja; D. M. Okewole; O. A. Morenikeji	2019	Risk assessment and source identification of heavy metal contamination by multivariate and hazard index analyses of a pipeline vandalised area in Lagos State, Nigeria	Science of the Total Environment	651		2943-2952	10.1016/j.scitotenv.2018.09.386
Journal Article	A. Ogunshe; P. Adinmonyema	2014	Evaluation of bacteriostatic potency of expired oral paediatric antibiotics and implications on infant health	Pan Afr Med J	19		378	10.11604/pamj.2014.19.378.2156
[truncated: 18,510 more rows]
